# Supplementary material for: Extracellular Vesicle Integrins Distinguish Unique Cancers
Source: Proteomes. 2019 Apr 11;7(2):14. doi: 10.3390/proteomes7020014 (PMC6630702; doi:10.3390/proteomes7020014)
Supplement: Supplementary file 1 [file proteomes-07-00014-s001.zip]

Archive with 3 entries (2 files):
- supplementary-revised/
- supplementary-revised/Supplementary figures_revised.pdf
- supplementary-revised/Table S1.xlsx
