# Supplementary material for: Extracellular Vesicle Integrins Distinguish Unique Cancers
Source: Proteomes. 2019 Apr 11;7(2):14. doi: 10.3390/proteomes7020014 (PMC6630702; doi:10.3390/proteomes7020014)
Supplement: Supplementary file 1 [file proteomes-07-00014-s001.zip › supplementary-revised/Table S1.xlsx]

## Sheet: MCF10a
#	Identified Protein	Species	Gene Name	Accession Number	Molecular Weight	Average peptide Count
1	Nucleoprotein TPR OS=Homo sapiens GN=TPR PE=1 SV=3	Homo sapiens GN	TPR	TPR_HUMAN	267 kDa	200.03
2	Protein argonaute-1 OS=Homo sapiens GN=AGO1 PE=1 SV=3	Homo sapiens GN	AGO1	AGO1_HUMAN	97 kDa	42.829
3	Nuclear mitotic apparatus protein 1 OS=Homo sapiens GN=NUMA1 PE=1 SV=2	Homo sapiens GN	NUMA1	NUMA1_HUMAN	238 kDa	43.083
4	Voltage-dependent calcium channel subunit alpha-2/delta-1 OS=Homo sapiens GN=CACNA2D1 PE=1 SV=3	Homo sapiens GN	CACNA2D1	CA2D1_HUMAN	125 kDa	49.185
5	Regulator of nonsense transcripts 1 OS=Homo sapiens GN=UPF1 PE=1 SV=2	Homo sapiens GN	UPF1	RENT1_HUMAN	124 kDa	44.574
6	Dihydrolipoyllysine-residue acetyltransferase component of pyruvate dehydrogenase complex, mitochondrial OS=Homo sapiens GN=DLAT PE=1 SV=3	Homo sapiens GN	DLAT	ODP2_HUMAN	69 kDa	40.838
7	Golgin subfamily A member 3 OS=Homo sapiens GN=GOLGA3 PE=1 SV=2	Homo sapiens GN	GOLGA3	GOGA3_HUMAN	167 kDa	30.718
8	Golgin subfamily A member 4 OS=Homo sapiens GN=GOLGA4 PE=1 SV=1	Homo sapiens GN	GOLGA4	GOGA4_HUMAN	261 kDa	6.0563
9	Vacuolar protein sorting-associated protein 13C OS=Homo sapiens GN=VPS13C PE=1 SV=1	Homo sapiens GN	VPS13C	VP13C_HUMAN	422 kDa	11.209
10	Cullin-3 OS=Homo sapiens GN=CUL3 PE=1 SV=2	Homo sapiens GN	CUL3	CUL3_HUMAN	89 kDa	17.768
11	Kinesin-like protein KIF13B OS=Homo sapiens GN=KIF13B PE=1 SV=2	Homo sapiens GN	KIF13B	KI13B_HUMAN	203 kDa	4.2008
12	AP-2 complex subunit mu OS=Homo sapiens GN=AP2M1 PE=1 SV=2	Homo sapiens GN	AP2M1	AP2M1_HUMAN	50 kDa	25.981
13	Desmoglein-1 OS=Homo sapiens GN=DSG1 PE=1 SV=2	Homo sapiens GN	DSG1	DSG1_HUMAN	114 kDa	39.131
14	Rho-associated protein kinase 2 OS=Homo sapiens GN=ROCK2 PE=1 SV=4	Homo sapiens GN	ROCK2	ROCK2_HUMAN	161 kDa	37.231
15	Histone deacetylase 2 OS=Homo sapiens GN=HDAC2 PE=1 SV=2	Homo sapiens GN	HDAC2	HDAC2_HUMAN	55 kDa	23.563
16	AP-1 complex subunit mu-1 OS=Homo sapiens GN=AP1M1 PE=1 SV=3	Homo sapiens GN	AP1M1	AP1M1_HUMAN	49 kDa	27.569
17	Squamous cell carcinoma antigen recognized by T-cells 3 OS=Homo sapiens GN=SART3 PE=1 SV=1	Homo sapiens GN	SART3	SART3_HUMAN	110 kDa	16.765
18	Kinesin-like protein KIF3A OS=Homo sapiens GN=KIF3A PE=1 SV=4	Homo sapiens GN	KIF3A	KIF3A_HUMAN	80 kDa	22.127
19	Dynamin-2 OS=Homo sapiens GN=DNM2 PE=1 SV=2	Homo sapiens GN	DNM2	DYN2_HUMAN	98 kDa	11.535
20	Delta-1-pyrroline-5-carboxylate synthase OS=Homo sapiens GN=ALDH18A1 PE=1 SV=2	Homo sapiens GN	ALDH18A1	P5CS_HUMAN	87 kDa	20.929
21	Eukaryotic translation initiation factor 3 subunit B OS=Homo sapiens GN=EIF3B PE=1 SV=3	Homo sapiens GN	EIF3B	EIF3B_HUMAN	92 kDa	25.155
22	2-amino-3-ketobutyrate coenzyme A ligase, mitochondrial OS=Homo sapiens GN=GCAT PE=1 SV=1	Homo sapiens GN	GCAT	KBL_HUMAN	45 kDa	23.332
23	Ankyrin-2 OS=Homo sapiens GN=ANK2 PE=1 SV=4	Homo sapiens GN	ANK2	ANK2_HUMAN	434 kDa	3.2392
24	DNA repair protein RAD50 OS=Homo sapiens GN=RAD50 PE=1 SV=1	Homo sapiens GN	RAD50	RAD50_HUMAN	154 kDa	2.7002
25	Clathrin light chain A OS=Homo sapiens GN=CLTA PE=1 SV=1	Homo sapiens GN	CLTA	CLCA_HUMAN	27 kDa	29.702
26	Vigilin OS=Homo sapiens GN=HDLBP PE=1 SV=2	Homo sapiens GN	HDLBP	VIGLN_HUMAN	141 kDa	4.6041
27	2-oxoisovalerate dehydrogenase subunit alpha, mitochondrial OS=Homo sapiens GN=BCKDHA PE=1 SV=2	Homo sapiens GN	BCKDHA	ODBA_HUMAN	50 kDa	19.289
28	Fibrinogen gamma chain OS=Homo sapiens GN=FGG PE=1 SV=3	Homo sapiens GN	FGG	FIBG_HUMAN	52 kDa	22.025
29	Kinesin light chain 2 OS=Homo sapiens GN=KLC2 PE=1 SV=1	Homo sapiens GN	KLC2	KLC2_HUMAN	69 kDa	20.107
30	Coiled-coil domain-containing protein 22 OS=Homo sapiens GN=CCDC22 PE=1 SV=1	Homo sapiens GN	CCDC22	CCD22_HUMAN	71 kDa	14.624
31	Cullin-5 OS=Homo sapiens GN=CUL5 PE=1 SV=4	Homo sapiens GN	CUL5	CUL5_HUMAN	91 kDa	9.528
32	Kinesin-like protein KIF21A OS=Homo sapiens GN=KIF21A PE=1 SV=2	Homo sapiens GN	KIF21A	KI21A_HUMAN	187 kDa	12.929
33	Protein MON2 homolog OS=Homo sapiens GN=MON2 PE=1 SV=3	Homo sapiens GN	MON2	MON2_HUMAN	190 kDa	6.8666
34	Spectrin beta chain, erythrocytic OS=Homo sapiens GN=SPTB PE=1 SV=5	Homo sapiens GN	SPTB	SPTB1_HUMAN	246 kDa	21.762
35	U5 small nuclear ribonucleoprotein 200 kDa helicase OS=Homo sapiens GN=SNRNP200 PE=1 SV=2	Homo sapiens GN	SNRNP200	U520_HUMAN	245 kDa	5.9541
36	Proliferating cell nuclear antigen OS=Homo sapiens GN=PCNA PE=1 SV=1	Homo sapiens GN	PCNA	PCNA_HUMAN	29 kDa	19.853
37	Caspase-14 OS=Homo sapiens GN=CASP14 PE=1 SV=2	Homo sapiens GN	CASP14	CASPE_HUMAN	28 kDa	36.993
38	N-terminal kinase-like protein OS=Homo sapiens GN=SCYL1 PE=1 SV=1	Homo sapiens GN	SCYL1	NTKL_HUMAN	90 kDa	11.479
39	Dynamin-1 OS=Homo sapiens GN=DNM1 PE=1 SV=2	Homo sapiens GN	DNM1	DYN1_HUMAN	97 kDa	13.581
40	Desmocollin-1 OS=Homo sapiens GN=DSC1 PE=1 SV=2	Homo sapiens GN	DSC1	DSC1_HUMAN	100 kDa	18.193
41	Neuroendocrine convertase 1 OS=Homo sapiens GN=PCSK1 PE=1 SV=2	Homo sapiens GN	PCSK1	NEC1_HUMAN	84 kDa	16.591
42	Tubulin-specific chaperone D OS=Homo sapiens GN=TBCD PE=1 SV=2	Homo sapiens GN	TBCD	TBCD_HUMAN	133 kDa	10.238
43	Metastasis-associated protein MTA1 OS=Homo sapiens GN=MTA1 PE=1 SV=2	Homo sapiens GN	MTA1	MTA1_HUMAN	81 kDa	13.288
44	AMP deaminase 2 OS=Homo sapiens GN=AMPD2 PE=1 SV=2	Homo sapiens GN	AMPD2	AMPD2_HUMAN	101 kDa	9.4332
45	Fibrinogen alpha chain OS=Homo sapiens GN=FGA PE=1 SV=2	Homo sapiens GN	FGA	FIBA_HUMAN	95 kDa	21.282
46	Tetratricopeptide repeat protein 37 OS=Homo sapiens GN=TTC37 PE=1 SV=1	Homo sapiens GN	TTC37	TTC37_HUMAN	175 kDa	14.608
47	WASH complex subunit strumpellin OS=Homo sapiens GN=KIAA0196 PE=1 SV=1	Homo sapiens GN	KIAA0196	STRUM_HUMAN	134 kDa	4.1871
48	Methylmalonate-semialdehyde dehydrogenase [acylating], mitochondrial OS=Homo sapiens GN=ALDH6A1 PE=1 SV=2	Homo sapiens GN	ALDH6A1	MMSA_HUMAN	58 kDa	10.096
49	Methylmalonyl-CoA mutase, mitochondrial OS=Homo sapiens GN=MUT PE=1 SV=4	Homo sapiens GN	MUT	MUTA_HUMAN	83 kDa	14.524
50	Serrate RNA effector molecule homolog OS=Homo sapiens GN=SRRT PE=1 SV=1	Homo sapiens GN	SRRT	SRRT_HUMAN	101 kDa	11.294
51	Propionyl-CoA carboxylase beta chain, mitochondrial OS=Homo sapiens GN=PCCB PE=1 SV=3	Homo sapiens GN	PCCB	PCCB_HUMAN	58 kDa	16.601
52	Bifunctional 3'-phosphoadenosine 5'-phosphosulfate synthase 1 OS=Homo sapiens GN=PAPSS1 PE=1 SV=2	Homo sapiens GN	PAPSS1	PAPS1_HUMAN	71 kDa	13.035
53	Kinesin light chain 1 OS=Homo sapiens GN=KLC1 PE=1 SV=2	Homo sapiens GN	KLC1	KLC1_HUMAN	65 kDa	28.37
54	Serine/arginine-rich splicing factor 6 OS=Homo sapiens GN=SRSF6 PE=1 SV=2	Homo sapiens GN	SRSF6	SRSF6_HUMAN	40 kDa	9.8538
55	Protein Hook homolog 3 OS=Homo sapiens GN=HOOK3 PE=1 SV=2	Homo sapiens GN	HOOK3	HOOK3_HUMAN	83 kDa	11.574
56	Pyruvate carboxylase, mitochondrial OS=Homo sapiens GN=PC PE=1 SV=2	Homo sapiens GN	PC	PYC_HUMAN	130 kDa	9.4887
57	Rap1 GTPase-GDP dissociation stimulator 1 OS=Homo sapiens GN=RAP1GDS1 PE=1 SV=3	Homo sapiens GN	RAP1GDS1	GDS1_HUMAN	66 kDa	11.072
58	Elongator complex protein 3 OS=Homo sapiens GN=ELP3 PE=1 SV=2	Homo sapiens GN	ELP3	ELP3_HUMAN	62 kDa	10.137
59	N-alpha-acetyltransferase 15, NatA auxiliary subunit OS=Homo sapiens GN=NAA15 PE=1 SV=1	Homo sapiens GN	NAA15	NAA15_HUMAN	101 kDa	8.4298
60	Cullin-1 OS=Homo sapiens GN=CUL1 PE=1 SV=2	Homo sapiens GN	CUL1	CUL1_HUMAN	90 kDa	12.483
61	Protein argonaute-2 OS=Homo sapiens GN=AGO2 PE=1 SV=3	Homo sapiens GN	AGO2	AGO2_HUMAN	97 kDa	31.294
62	Reverse sequence, was DNA excision repair protein ERCC-6 OS=Homo sapiens GN=ERCC6 PE=1 SV=1	Homo sapiens GN	ERCC6	###REV###sp|Q03468|ERCC6_HUMAN	168 kDa	7.1007
63	KH domain-containing, RNA-binding, signal transduction-associated protein 1 OS=Homo sapiens GN=KHDRBS1 PE=1 SV=1	Homo sapiens GN	KHDRBS1	KHDR1_HUMAN	48 kDa	7.4406
64	ProSAAS OS=Homo sapiens GN=PCSK1N PE=1 SV=1	Homo sapiens GN	PCSK1N	PCSK1_HUMAN	27 kDa	26.326
65	UPF0568 protein C14orf166 OS=Homo sapiens GN=C14orf166 PE=1 SV=1	Homo sapiens GN	C14orf166	CN166_HUMAN	28 kDa	7.4886
66	Adenosine deaminase-like protein OS=Homo sapiens GN=ADAL PE=2 SV=2	Homo sapiens GN	ADAL	ADAL_HUMAN	40 kDa	13.568
67	Pre-mRNA-processing factor 19 OS=Homo sapiens GN=PRPF19 PE=1 SV=1	Homo sapiens GN	PRPF19	PRP19_HUMAN	55 kDa	10.137
68	Plastin-2 OS=Homo sapiens GN=LCP1 PE=1 SV=6	Homo sapiens GN	LCP1	PLSL_HUMAN	70 kDa	18.811
69	Eukaryotic translation initiation factor 4 gamma 2 OS=Homo sapiens GN=EIF4G2 PE=1 SV=1	Homo sapiens GN	EIF4G2	IF4G2_HUMAN	102 kDa	10.633
70	Neurofilament light polypeptide OS=Homo sapiens GN=NEFL PE=1 SV=3	Homo sapiens GN	NEFL	NFL_HUMAN	62 kDa	26.642
71	Pre-mRNA-splicing factor ATP-dependent RNA helicase DHX15 OS=Homo sapiens GN=DHX15 PE=1 SV=2	Homo sapiens GN	DHX15	DHX15_HUMAN	91 kDa	8.3905
72	CTP synthase 2 OS=Homo sapiens GN=CTPS2 PE=1 SV=1	Homo sapiens GN	CTPS2	PYRG2_HUMAN	66 kDa	13.62
73	Helicase SKI2W OS=Homo sapiens GN=SKIV2L PE=1 SV=3	Homo sapiens GN	SKIV2L	SKIV2_HUMAN	138 kDa	11.107
74	Stress-induced-phosphoprotein 1 OS=Homo sapiens GN=STIP1 PE=1 SV=1	Homo sapiens GN	STIP1	STIP1_HUMAN	63 kDa	6.2295
75	Lipoamide acyltransferase component of branched-chain alpha-keto acid dehydrogenase complex, mitochondrial OS=Homo sapiens GN=DBT PE=1 SV=3	Homo sapiens GN	DBT	ODB2_HUMAN	53 kDa	9.256
76	Endothelin-converting enzyme 1 OS=Homo sapiens GN=ECE1 PE=1 SV=2	Homo sapiens GN	ECE1	ECE1_HUMAN	87 kDa	6.2726
77	Protein disulfide-isomerase A4 OS=Homo sapiens GN=PDIA4 PE=1 SV=2	Homo sapiens GN	PDIA4	PDIA4_HUMAN	73 kDa	6.2888
78	Heat shock 70 kDa protein 13 OS=Homo sapiens GN=HSPA13 PE=1 SV=1	Homo sapiens GN	HSPA13	HSP13_HUMAN	52 kDa	7.3361
79	Syntaxin-1B OS=Homo sapiens GN=STX1B PE=1 SV=1	Homo sapiens GN	STX1B	STX1B_HUMAN	33 kDa	14.467
80	Pre-B-cell leukemia transcription factor-interacting protein 1 OS=Homo sapiens GN=PBXIP1 PE=1 SV=1	Homo sapiens GN	PBXIP1	PBIP1_HUMAN	81 kDa	12.578
81	D-3-phosphoglycerate dehydrogenase OS=Homo sapiens GN=PHGDH PE=1 SV=4	Homo sapiens GN	PHGDH	SERA_HUMAN	57 kDa	8.2802
82	Phosphoenolpyruvate carboxykinase [GTP], mitochondrial OS=Homo sapiens GN=PCK2 PE=1 SV=3	Homo sapiens GN	PCK2	PCKGM_HUMAN	71 kDa	11.574
83	Ubiquitin carboxyl-terminal hydrolase isozyme L5 OS=Homo sapiens GN=UCHL5 PE=1 SV=3	Homo sapiens GN	UCHL5	UCHL5_HUMAN	38 kDa	12.426
84	C-terminal-binding protein 1 OS=Homo sapiens GN=CTBP1 PE=1 SV=2	Homo sapiens GN	CTBP1	CTBP1_HUMAN	48 kDa	13.832
85	Protein-glutamine gamma-glutamyltransferase E OS=Homo sapiens GN=TGM3 PE=1 SV=4	Homo sapiens GN	TGM3	TGM3_HUMAN	77 kDa	19.411
86	Galactokinase OS=Homo sapiens GN=GALK1 PE=1 SV=1	Homo sapiens GN	GALK1	GALK1_HUMAN	42 kDa	9.3016
87	TRPM8 channel-associated factor 1 OS=Homo sapiens GN=TCAF1 PE=1 SV=3	Homo sapiens GN	TCAF1	TCAF1_HUMAN	102 kDa	6.3443
88	Synaptotagmin-5 OS=Homo sapiens GN=SYT5 PE=2 SV=2	Homo sapiens GN	SYT5	SYT5_HUMAN	43 kDa	17.86
89	Eukaryotic translation initiation factor 2A OS=Homo sapiens GN=EIF2A PE=1 SV=3	Homo sapiens GN	EIF2A	EIF2A_HUMAN	65 kDa	11.04
90	Exportin-T OS=Homo sapiens GN=XPOT PE=1 SV=2	Homo sapiens GN	XPOT	XPOT_HUMAN	110 kDa	10.531
91	Neuroendocrine protein 7B2 OS=Homo sapiens GN=SCG5 PE=1 SV=2	Homo sapiens GN	SCG5	7B2_HUMAN	24 kDa	20.652
92	SWI/SNF-related matrix-associated actin-dependent regulator of chromatin subfamily A member 5 OS=Homo sapiens GN=SMARCA5 PE=1 SV=1	Homo sapiens GN	SMARCA5	SMCA5_HUMAN	122 kDa	5.1608
93	Cytoplasmic FMR1-interacting protein 2 OS=Homo sapiens GN=CYFIP2 PE=1 SV=2	Homo sapiens GN	CYFIP2	CYFP2_HUMAN	148 kDa	23.768
94	Heterogeneous nuclear ribonucleoprotein U-like protein 2 OS=Homo sapiens GN=HNRNPUL2 PE=1 SV=1	Homo sapiens GN	HNRNPUL2	HNRL2_HUMAN	85 kDa	5.2299
95	WD repeat-containing protein 82 OS=Homo sapiens GN=WDR82 PE=1 SV=1	Homo sapiens GN	WDR82	WDR82_HUMAN	35 kDa	13.691
96	Isocitrate dehydrogenase [NAD] subunit gamma, mitochondrial OS=Homo sapiens GN=IDH3G PE=1 SV=1	Homo sapiens GN	IDH3G	IDH3G_HUMAN	43 kDa	13.678
97	Secretory carrier-associated membrane protein 1 OS=Homo sapiens GN=SCAMP1 PE=1 SV=2	Homo sapiens GN	SCAMP1	SCAM1_HUMAN	38 kDa	14.881
98	Alpha-parvin OS=Homo sapiens GN=PARVA PE=1 SV=1	Homo sapiens GN	PARVA	PARVA_HUMAN	42 kDa	9.2404
99	Testin OS=Homo sapiens GN=TES PE=1 SV=1	Homo sapiens GN	TES	TES_HUMAN	48 kDa	7.4245
100	Signal recognition particle 54 kDa protein OS=Homo sapiens GN=SRP54 PE=1 SV=1	Homo sapiens GN	SRP54	SRP54_HUMAN	56 kDa	8.6194
101	Bleomycin hydrolase OS=Homo sapiens GN=BLMH PE=1 SV=1	Homo sapiens GN	BLMH	BLMH_HUMAN	53 kDa	13.264
102	Neuronal pentraxin-2 OS=Homo sapiens GN=NPTX2 PE=1 SV=2	Homo sapiens GN	NPTX2	NPTX2_HUMAN	47 kDa	4.6166
103	Vitamin D-binding protein OS=Homo sapiens GN=GC PE=1 SV=1	Homo sapiens GN	GC	VTDB_HUMAN	53 kDa	8.2802
104	Receptor-type tyrosine-protein phosphatase N2 OS=Homo sapiens GN=PTPRN2 PE=1 SV=2	Homo sapiens GN	PTPRN2	PTPR2_HUMAN	111 kDa	9.9572
105	Leucine zipper transcription factor-like protein 1 OS=Homo sapiens GN=LZTFL1 PE=1 SV=1	Homo sapiens GN	LZTFL1	LZTL1_HUMAN	35 kDa	13.678
106	cAMP-dependent protein kinase type I-alpha regulatory subunit OS=Homo sapiens GN=PRKAR1A PE=1 SV=1	Homo sapiens GN	PRKAR1A	KAP0_HUMAN	43 kDa	12.426
107	Transportin-3 OS=Homo sapiens GN=TNPO3 PE=1 SV=3	Homo sapiens GN	TNPO3	TNPO3_HUMAN	104 kDa	8.3118
108	Protein transport protein Sec24C OS=Homo sapiens GN=SEC24C PE=1 SV=3	Homo sapiens GN	SEC24C	SC24C_HUMAN	118 kDa	5.112
109	Transmembrane protein 163 OS=Homo sapiens GN=TMEM163 PE=2 SV=1	Homo sapiens GN	TMEM163	TM163_HUMAN	31 kDa	8.5963
110	Neuroserpin OS=Homo sapiens GN=SERPINI1 PE=1 SV=1	Homo sapiens GN	SERPINI1	NEUS_HUMAN	46 kDa	6.4642
111	Dickkopf-related protein 3 OS=Homo sapiens GN=DKK3 PE=1 SV=2	Homo sapiens GN	DKK3	DKK3_HUMAN	38 kDa	10.267
112	Plakophilin-1 OS=Homo sapiens GN=PKP1 PE=1 SV=2	Homo sapiens GN	PKP1	PKP1_HUMAN	83 kDa	4.109
113	V-type proton ATPase subunit C 1 OS=Homo sapiens GN=ATP6V1C1 PE=1 SV=4	Homo sapiens GN	ATP6V1C1	VATC1_HUMAN	44 kDa	5.5201
114	Sarcosine dehydrogenase, mitochondrial OS=Homo sapiens GN=SARDH PE=1 SV=1	Homo sapiens GN	SARDH	SARDH_HUMAN	101 kDa	8.335
115	Integrin alpha-1 OS=Homo sapiens GN=ITGA1 PE=1 SV=2	Homo sapiens GN	ITGA1	ITA1_HUMAN	131 kDa	11.607
116	Glutamate--cysteine ligase catalytic subunit OS=Homo sapiens GN=GCLC PE=1 SV=2	Homo sapiens GN	GCLC	GSH1_HUMAN	73 kDa	7.2922
117	Importin-8 OS=Homo sapiens GN=IPO8 PE=1 SV=2	Homo sapiens GN	IPO8	IPO8_HUMAN	120 kDa	9.4332
118	Mitochondrial-processing peptidase subunit beta OS=Homo sapiens GN=PMPCB PE=1 SV=2	Homo sapiens GN	PMPCB	MPPB_HUMAN	54 kDa	5.5291
119	Cytoplasmic dynein 1 light intermediate chain 2 OS=Homo sapiens GN=DYNC1LI2 PE=1 SV=1	Homo sapiens GN	DYNC1LI2	DC1L2_HUMAN	54 kDa	6.4642
120	Regulation of nuclear pre-mRNA domain-containing protein 1B OS=Homo sapiens GN=RPRD1B PE=1 SV=1	Homo sapiens GN	RPRD1B	RPR1B_HUMAN	37 kDa	9.8959
121	Eukaryotic translation initiation factor 3 subunit G OS=Homo sapiens GN=EIF3G PE=1 SV=2	Homo sapiens GN	EIF3G	EIF3G_HUMAN	36 kDa	7.78
122	Inositol polyphosphate 5-phosphatase OCRL-1 OS=Homo sapiens GN=OCRL PE=1 SV=3	Homo sapiens GN	OCRL	OCRL_HUMAN	104 kDa	5.1906
123	O-acetyl-ADP-ribose deacetylase MACROD1 OS=Homo sapiens GN=MACROD1 PE=1 SV=2	Homo sapiens GN	MACROD1	MACD1_HUMAN	36 kDa	7.3793
124	Vacuolar protein sorting-associated protein 26B OS=Homo sapiens GN=VPS26B PE=1 SV=2	Homo sapiens GN	VPS26B	VP26B_HUMAN	39 kDa	4.6077
125	Acyl-CoA synthetase short-chain family member 3, mitochondrial OS=Homo sapiens GN=ACSS3 PE=1 SV=1	Homo sapiens GN	ACSS3	ACSS3_HUMAN	75 kDa	5.1513
126	PITH domain-containing protein 1 OS=Homo sapiens GN=PITHD1 PE=1 SV=1	Homo sapiens GN	PITHD1	PITH1_HUMAN	24 kDa	4.9719
127	Deoxyguanosine kinase, mitochondrial OS=Homo sapiens GN=DGUOK PE=1 SV=2	Homo sapiens GN	DGUOK	DGUOK_HUMAN	32 kDa	8.6443
128	Cellular retinoic acid-binding protein 1 OS=Homo sapiens GN=CRABP1 PE=1 SV=2	Homo sapiens GN	CRABP1	RABP1_HUMAN	16 kDa	22.773
129	Keratin, type II cytoskeletal 6B OS=Homo sapiens GN=KRT6B PE=1 SV=5	Homo sapiens GN	KRT6B	K2C6B_HUMAN	60 kDa	332.04
130	WD40 repeat-containing protein SMU1 OS=Homo sapiens GN=SMU1 PE=1 SV=2	Homo sapiens GN	SMU1	SMU1_HUMAN	58 kDa	2.769
131	Alpha-2-macroglobulin OS=Homo sapiens GN=A2M PE=1 SV=3	Homo sapiens GN	A2M	A2MG_HUMAN	163 kDa	6.8463
132	Conserved oligomeric Golgi complex subunit 2 OS=Homo sapiens GN=COG2 PE=1 SV=1	Homo sapiens GN	COG2	COG2_HUMAN	83 kDa	6.2888
133	Leucine-rich repeat-containing protein 47 OS=Homo sapiens GN=LRRC47 PE=1 SV=1	Homo sapiens GN	LRRC47	LRC47_HUMAN	63 kDa	8.6443
134	Cysteine desulfurase, mitochondrial OS=Homo sapiens GN=NFS1 PE=1 SV=3	Homo sapiens GN	NFS1	NFS1_HUMAN	50 kDa	3.6635
135	Coatomer subunit epsilon OS=Homo sapiens GN=COPE PE=1 SV=3	Homo sapiens GN	COPE	COPE_HUMAN	34 kDa	9.8959
136	26S proteasome non-ATPase regulatory subunit 9 OS=Homo sapiens GN=PSMD9 PE=1 SV=3	Homo sapiens GN	PSMD9	PSMD9_HUMAN	25 kDa	11.174
137	Carbonyl reductase family member 4 OS=Homo sapiens GN=CBR4 PE=1 SV=3	Homo sapiens GN	CBR4	CBR4_HUMAN	25 kDa	12.426
138	Cysteine and glycine-rich protein 2 OS=Homo sapiens GN=CSRP2 PE=1 SV=3	Homo sapiens GN	CSRP2	CSRP2_HUMAN	21 kDa	18.699
139	Tetratricopeptide repeat protein 38 OS=Homo sapiens GN=TTC38 PE=1 SV=1	Homo sapiens GN	TTC38	TTC38_HUMAN	53 kDa	7.3361
140	Conserved oligomeric Golgi complex subunit 4 OS=Homo sapiens GN=COG4 PE=1 SV=3	Homo sapiens GN	COG4	COG4_HUMAN	89 kDa	7.387
141	Selenocysteine lyase OS=Homo sapiens GN=SCLY PE=1 SV=4	Homo sapiens GN	SCLY	SCLY_HUMAN	48 kDa	8.2802
142	GDP-fucose protein O-fucosyltransferase 1 OS=Homo sapiens GN=POFUT1 PE=1 SV=1	Homo sapiens GN	POFUT1	OFUT1_HUMAN	44 kDa	9.2243
143	Oxygen-dependent coproporphyrinogen-III oxidase, mitochondrial OS=Homo sapiens GN=CPOX PE=1 SV=3	Homo sapiens GN	CPOX	HEM6_HUMAN	50 kDa	13.678
144	Tubulin polymerization-promoting protein OS=Homo sapiens GN=TPPP PE=1 SV=1	Homo sapiens GN	TPPP	TPPP_HUMAN	24 kDa	10.602
145	Nuclear migration protein nudC OS=Homo sapiens GN=NUDC PE=1 SV=1	Homo sapiens GN	NUDC	NUDC_HUMAN	38 kDa	3.6635
146	Complement component C9 OS=Homo sapiens GN=C9 PE=1 SV=2	Homo sapiens GN	C9	CO9_HUMAN	63 kDa	5.2461
147	Hsp90 co-chaperone Cdc37 OS=Homo sapiens GN=CDC37 PE=1 SV=1	Homo sapiens GN	CDC37	CDC37_HUMAN	44 kDa	7.3677
148	Hydroxysteroid dehydrogenase-like protein 2 OS=Homo sapiens GN=HSDL2 PE=1 SV=1	Homo sapiens GN	HSDL2	HSDL2_HUMAN	45 kDa	3.9711
149	Elongator complex protein 1 OS=Homo sapiens GN=IKBKAP PE=1 SV=3	Homo sapiens GN	IKBKAP	ELP1_HUMAN	150 kDa	5.8036
150	Four and a half LIM domains protein 1 OS=Homo sapiens GN=FHL1 PE=1 SV=4	Homo sapiens GN	FHL1	FHL1_HUMAN	36 kDa	4.924
151	Ras-related GTP-binding protein A OS=Homo sapiens GN=RRAGA PE=1 SV=1	Homo sapiens GN	RRAGA	RRAGA_HUMAN	37 kDa	7.4272
152	Pyruvate dehydrogenase phosphatase regulatory subunit, mitochondrial OS=Homo sapiens GN=PDPR PE=1 SV=2	Homo sapiens GN	PDPR	PDPR_HUMAN	99 kDa	5.1906
153	Lys-63-specific deubiquitinase BRCC36 OS=Homo sapiens GN=BRCC3 PE=1 SV=2	Homo sapiens GN	BRCC3	BRCC3_HUMAN	36 kDa	7.5019
154	Tubulin beta-2B chain OS=Homo sapiens GN=TUBB2B PE=1 SV=1	Homo sapiens GN	TUBB2B	TBB2B_HUMAN	50 kDa	312.54
155	Prolargin OS=Homo sapiens GN=PRELP PE=1 SV=1	Homo sapiens GN	PRELP	PRELP_HUMAN	44 kDa	6.1585
156	Endophilin-B2 OS=Homo sapiens GN=SH3GLB2 PE=1 SV=1	Homo sapiens GN	SH3GLB2	SHLB2_HUMAN	44 kDa	5.1357
157	Bifunctional UDP-N-acetylglucosamine 2-epimerase/N-acetylmannosamine kinase OS=Homo sapiens GN=GNE PE=1 SV=1	Homo sapiens GN	GNE	GLCNE_HUMAN	79 kDa	5.2461
158	Ubiquitin conjugation factor E4 A OS=Homo sapiens GN=UBE4A PE=1 SV=2	Homo sapiens GN	UBE4A	UBE4A_HUMAN	123 kDa	2.1965
159	Syntaxin-binding protein 5 OS=Homo sapiens GN=STXBP5 PE=1 SV=1	Homo sapiens GN	STXBP5	STXB5_HUMAN	128 kDa	5.1906
160	Glutamine synthetase OS=Homo sapiens GN=GLUL PE=1 SV=4	Homo sapiens GN	GLUL	GLNA_HUMAN	42 kDa	4.576
161	Rab3 GTPase-activating protein non-catalytic subunit OS=Homo sapiens GN=RAB3GAP2 PE=1 SV=1	Homo sapiens GN	RAB3GAP2	RBGPR_HUMAN	156 kDa	7.5569
162	Prostamide/prostaglandin F synthase OS=Homo sapiens GN=FAM213B PE=2 SV=1	Homo sapiens GN	FAM213B	PGFS_HUMAN	21 kDa	16.43
163	TP53-regulating kinase OS=Homo sapiens GN=TP53RK PE=1 SV=2	Homo sapiens GN	TP53RK	PRPK_HUMAN	28 kDa	8.6443
164	Glycerol-3-phosphate dehydrogenase 1-like protein OS=Homo sapiens GN=GPD1L PE=1 SV=1	Homo sapiens GN	GPD1L	GPD1L_HUMAN	38 kDa	7.4406
165	Ubiquitin conjugation factor E4 B OS=Homo sapiens GN=UBE4B PE=1 SV=1	Homo sapiens GN	UBE4B	UBE4B_HUMAN	146 kDa	6.3443
166	Olfactomedin-like protein 3 OS=Homo sapiens GN=OLFML3 PE=2 SV=1	Homo sapiens GN	OLFML3	OLFL3_HUMAN	46 kDa	8.2802
167	Serine/threonine-protein phosphatase 6 catalytic subunit OS=Homo sapiens GN=PPP6C PE=1 SV=1	Homo sapiens GN	PPP6C	PPP6_HUMAN	35 kDa	7.4406
168	E3 ubiquitin-protein ligase CHIP OS=Homo sapiens GN=STUB1 PE=1 SV=2	Homo sapiens GN	STUB1	CHIP_HUMAN	35 kDa	9.8613
169	Protein transport protein Sec24D OS=Homo sapiens GN=SEC24D PE=1 SV=2	Homo sapiens GN	SEC24D	SC24D_HUMAN	113 kDa	4.2033
170	Peptidyl-prolyl cis-trans isomerase NIMA-interacting 1 OS=Homo sapiens GN=PIN1 PE=1 SV=1	Homo sapiens GN	PIN1	PIN1_HUMAN	18 kDa	12.682
171	Pyridoxine-5'-phosphate oxidase OS=Homo sapiens GN=PNPO PE=1 SV=1	Homo sapiens GN	PNPO	PNPO_HUMAN	30 kDa	4.924
172	Serpin B12 OS=Homo sapiens GN=SERPINB12 PE=1 SV=1	Homo sapiens GN	SERPINB12	SPB12_HUMAN	46 kDa	9.3515
173	Methyl-CpG-binding domain protein 3 OS=Homo sapiens GN=MBD3 PE=1 SV=1	Homo sapiens GN	MBD3	MBD3_HUMAN	33 kDa	4.9719
174	AP-2 complex subunit sigma OS=Homo sapiens GN=AP2S1 PE=1 SV=2	Homo sapiens GN	AP2S1	AP2S1_HUMAN	17 kDa	8.4547
175	Syntaxin-1A OS=Homo sapiens GN=STX1A PE=1 SV=1	Homo sapiens GN	STX1A	STX1A_HUMAN	33 kDa	7.4406
176	DDRGK domain-containing protein 1 OS=Homo sapiens GN=DDRGK1 PE=1 SV=2	Homo sapiens GN	DDRGK1	DDRGK_HUMAN	36 kDa	6.189
177	Short/branched chain specific acyl-CoA dehydrogenase, mitochondrial OS=Homo sapiens GN=ACADSB PE=1 SV=1	Homo sapiens GN	ACADSB	ACDSB_HUMAN	47 kDa	5.5201
178	Propionyl-CoA carboxylase alpha chain, mitochondrial OS=Homo sapiens GN=PCCA PE=1 SV=4	Homo sapiens GN	PCCA	PCCA_HUMAN	80 kDa	6.2888
179	Nucleosome assembly protein 1-like 4 OS=Homo sapiens GN=NAP1L4 PE=1 SV=1	Homo sapiens GN	NAP1L4	NP1L4_HUMAN	43 kDa	9.1927
180	Tyrosine-protein kinase CSK OS=Homo sapiens GN=CSK PE=1 SV=1	Homo sapiens GN	CSK	CSK_HUMAN	51 kDa	5.5112
181	Golgi-associated plant pathogenesis-related protein 1 OS=Homo sapiens GN=GLIPR2 PE=1 SV=3	Homo sapiens GN	GLIPR2	GAPR1_HUMAN	17 kDa	12.361
182	60 kDa SS-A/Ro ribonucleoprotein OS=Homo sapiens GN=TROVE2 PE=1 SV=2	Homo sapiens GN	TROVE2	RO60_HUMAN	61 kDa	4.576
183	Phosphatidylinositol transfer protein alpha isoform OS=Homo sapiens GN=PITPNA PE=1 SV=2	Homo sapiens GN	PITPNA	PIPNA_HUMAN	32 kDa	4.9719
184	Pyrroline-5-carboxylate reductase 1, mitochondrial OS=Homo sapiens GN=PYCR1 PE=1 SV=2	Homo sapiens GN	PYCR1	P5CR1_HUMAN	33 kDa	4.9853
185	Guanine nucleotide-binding protein subunit alpha-13 OS=Homo sapiens GN=GNA13 PE=1 SV=2	Homo sapiens GN	GNA13	GNA13_HUMAN	44 kDa	7.345
186	Ataxin-10 OS=Homo sapiens GN=ATXN10 PE=1 SV=1	Homo sapiens GN	ATXN10	ATX10_HUMAN	53 kDa	5.5201
187	Histone deacetylase 1 OS=Homo sapiens GN=HDAC1 PE=1 SV=1	Homo sapiens GN	HDAC1	HDAC1_HUMAN	55 kDa	15.648
188	ATP-dependent (S)-NAD(P)H-hydrate dehydratase OS=Homo sapiens GN=CARKD PE=1 SV=1	Homo sapiens GN	CARKD	NNRD_HUMAN	37 kDa	7.4406
189	Cytoplasmic dynein 1 intermediate chain 1 OS=Homo sapiens GN=DYNC1I1 PE=1 SV=2	Homo sapiens GN	DYNC1I1	DC1I1_HUMAN	73 kDa	7.3315
190	Cell cycle control protein 50A OS=Homo sapiens GN=TMEM30A PE=1 SV=1	Homo sapiens GN	TMEM30A	CC50A_HUMAN	41 kDa	3.6635
191	SEC23-interacting protein OS=Homo sapiens GN=SEC23IP PE=1 SV=1	Homo sapiens GN	SEC23IP	S23IP_HUMAN	111 kDa	4.1871
192	Synaptobrevin homolog YKT6 OS=Homo sapiens GN=YKT6 PE=1 SV=1	Homo sapiens GN	YKT6	YKT6_HUMAN	22 kDa	6.2503
193	Eukaryotic translation initiation factor 5 OS=Homo sapiens GN=EIF5 PE=1 SV=2	Homo sapiens GN	EIF5	IF5_HUMAN	49 kDa	3.6319
194	Lysophospholipase-like protein 1 OS=Homo sapiens GN=LYPLAL1 PE=1 SV=3	Homo sapiens GN	LYPLAL1	LYPL1_HUMAN	26 kDa	6.1756
195	NADPH--cytochrome P450 reductase OS=Homo sapiens GN=POR PE=1 SV=2	Homo sapiens GN	POR	NCPR_HUMAN	77 kDa	4.0923
196	Septin-10 OS=Homo sapiens GN=SEPT10 PE=1 SV=2	Homo sapiens GN	Sept10	SEP10_HUMAN	53 kDa	3.7132
197	Phosphopantothenate--cysteine ligase OS=Homo sapiens GN=PPCS PE=1 SV=2	Homo sapiens GN	PPCS	PPCS_HUMAN	34 kDa	4.924
198	Cleavage stimulation factor subunit 1 OS=Homo sapiens GN=CSTF1 PE=1 SV=1	Homo sapiens GN	CSTF1	CSTF1_HUMAN	48 kDa	3.6635
199	Small glutamine-rich tetratricopeptide repeat-containing protein alpha OS=Homo sapiens GN=SGTA PE=1 SV=1	Homo sapiens GN	SGTA	SGTA_HUMAN	34 kDa	6.2369
200	Putative peptidyl-tRNA hydrolase PTRHD1 OS=Homo sapiens GN=PTRHD1 PE=1 SV=1	Homo sapiens GN	PTRHD1	PTRD1_HUMAN	16 kDa	6.3435
201	Adenylyl cyclase-associated protein 2 OS=Homo sapiens GN=CAP2 PE=1 SV=1	Homo sapiens GN	CAP2	CAP2_HUMAN	53 kDa	2.53
202	Geranylgeranyl transferase type-2 subunit alpha OS=Homo sapiens GN=RABGGTA PE=1 SV=2	Homo sapiens GN	RABGGTA	PGTA_HUMAN	65 kDa	1.8249
203	Nicotinate phosphoribosyltransferase OS=Homo sapiens GN=NAPRT PE=1 SV=2	Homo sapiens GN	NAPRT	PNCB_HUMAN	58 kDa	3.6635
204	Dynactin subunit 5 OS=Homo sapiens GN=DCTN5 PE=1 SV=1	Homo sapiens GN	DCTN5	DCTN5_HUMAN	20 kDa	10.408
205	Sodium/potassium-transporting ATPase subunit beta-2 OS=Homo sapiens GN=ATP1B2 PE=1 SV=3	Homo sapiens GN	ATP1B2	AT1B2_HUMAN	33 kDa	3.6725
206	Protein farnesyltransferase/geranylgeranyltransferase type-1 subunit alpha OS=Homo sapiens GN=FNTA PE=1 SV=1	Homo sapiens GN	FNTA	FNTA_HUMAN	44 kDa	3.6725
207	NEDD8-activating enzyme E1 catalytic subunit OS=Homo sapiens GN=UBA3 PE=1 SV=2	Homo sapiens GN	UBA3	UBA3_HUMAN	52 kDa	3.6635
208	Far upstream element-binding protein 2 OS=Homo sapiens GN=KHSRP PE=1 SV=4	Homo sapiens GN	KHSRP	FUBP2_HUMAN	73 kDa	4.1478
209	Bisphosphoglycerate mutase OS=Homo sapiens GN=BPGM PE=1 SV=2	Homo sapiens GN	BPGM	PMGE_HUMAN	30 kDa	3.659
210	Protein tyrosine phosphatase type IVA 2 OS=Homo sapiens GN=PTP4A2 PE=1 SV=1	Homo sapiens GN	PTP4A2	TP4A2_HUMAN	19 kDa	6.1755
211	Splicing factor 3B subunit 6 OS=Homo sapiens GN=SF3B6 PE=1 SV=1	Homo sapiens GN	SF3B6	SF3B6_HUMAN	15 kDa	6.1852
212	Protein Niban OS=Homo sapiens GN=FAM129A PE=1 SV=1	Homo sapiens GN	FAM129A	NIBAN_HUMAN	103 kDa	2.0069
213	Early endosome antigen 1 OS=Homo sapiens GN=EEA1 PE=1 SV=2	Homo sapiens GN	EEA1	EEA1_HUMAN	162 kDa	168.37
214	Dynactin subunit 1 OS=Homo sapiens GN=DCTN1 PE=1 SV=3	Homo sapiens GN	DCTN1	DCTN1_HUMAN	142 kDa	84.666
215	Probable ubiquitin carboxyl-terminal hydrolase FAF-X OS=Homo sapiens GN=USP9X PE=1 SV=3	Homo sapiens GN	USP9X	USP9X_HUMAN	292 kDa	47.822
216	Alpha-internexin OS=Homo sapiens GN=INA PE=1 SV=2	Homo sapiens GN	INA	AINX_HUMAN	55 kDa	54.339
217	Receptor-type tyrosine-protein phosphatase-like N OS=Homo sapiens GN=PTPRN PE=1 SV=1	Homo sapiens GN	PTPRN	PTPRN_HUMAN	106 kDa	36.332
218	Rho-associated protein kinase 1 OS=Homo sapiens GN=ROCK1 PE=1 SV=1	Homo sapiens GN	ROCK1	ROCK1_HUMAN	158 kDa	35.717
219	Dynactin subunit 2 OS=Homo sapiens GN=DCTN2 PE=1 SV=4	Homo sapiens GN	DCTN2	DCTN2_HUMAN	44 kDa	33.555
220	AP-2 complex subunit alpha-2 OS=Homo sapiens GN=AP2A2 PE=1 SV=2	Homo sapiens GN	AP2A2	AP2A2_HUMAN	104 kDa	60.411
221	Clathrin light chain B OS=Homo sapiens GN=CLTB PE=1 SV=1	Homo sapiens GN	CLTB	CLCB_HUMAN	25 kDa	37.421
222	Transportin-1 OS=Homo sapiens GN=TNPO1 PE=1 SV=2	Homo sapiens GN	TNPO1	TNPO1_HUMAN	102 kDa	32.392
223	Carboxypeptidase D OS=Homo sapiens GN=CPD PE=1 SV=2	Homo sapiens GN	CPD	CBPD_HUMAN	153 kDa	26.823
224	Kinectin OS=Homo sapiens GN=KTN1 PE=1 SV=1	Homo sapiens GN	KTN1	KTN1_HUMAN	156 kDa	75.67
225	Pyruvate dehydrogenase E1 component subunit alpha, somatic form, mitochondrial OS=Homo sapiens GN=PDHA1 PE=1 SV=3	Homo sapiens GN	PDHA1	ODPA_HUMAN	43 kDa	24.205
226	Signal recognition particle subunit SRP68 OS=Homo sapiens GN=SRP68 PE=1 SV=2	Homo sapiens GN	SRP68	SRP68_HUMAN	71 kDa	27.677
227	Short-chain specific acyl-CoA dehydrogenase, mitochondrial OS=Homo sapiens GN=ACADS PE=1 SV=1	Homo sapiens GN	ACADS	ACADS_HUMAN	44 kDa	23.801
228	Glycogen debranching enzyme OS=Homo sapiens GN=AGL PE=1 SV=3	Homo sapiens GN	AGL	GDE_HUMAN	175 kDa	23.365
229	Kinesin heavy chain isoform 5C OS=Homo sapiens GN=KIF5C PE=1 SV=1	Homo sapiens GN	KIF5C	KIF5C_HUMAN	109 kDa	103.67
230	Neurofilament medium polypeptide OS=Homo sapiens GN=NEFM PE=1 SV=3	Homo sapiens GN	NEFM	NFM_HUMAN	102 kDa	23.192
231	Kinesin-like protein KIF1A OS=Homo sapiens GN=KIF1A PE=1 SV=2	Homo sapiens GN	KIF1A	KIF1A_HUMAN	191 kDa	22.909
232	Talin-1 OS=Homo sapiens GN=TLN1 PE=1 SV=3	Homo sapiens GN	TLN1	TLN1_HUMAN	270 kDa	468.51
233	Seizure 6-like protein 2 OS=Homo sapiens GN=SEZ6L2 PE=1 SV=2	Homo sapiens GN	SEZ6L2	SE6L2_HUMAN	98 kDa	20.815
234	Proteasome-associated protein ECM29 homolog OS=Homo sapiens GN=ECM29 PE=1 SV=2	Homo sapiens GN	ECM29	ECM29_HUMAN	204 kDa	39.676
235	Desmoplakin OS=Homo sapiens GN=DSP PE=1 SV=3	Homo sapiens GN	DSP	DESP_HUMAN	332 kDa	162.48
236	Protein arginine N-methyltransferase 5 OS=Homo sapiens GN=PRMT5 PE=1 SV=4	Homo sapiens GN	PRMT5	ANM5_HUMAN	73 kDa	16.67
237	Septin-5 OS=Homo sapiens GN=SEPT5 PE=1 SV=1	Homo sapiens GN	Sept5	SEPT5_HUMAN	43 kDa	38.265
238	Dual specificity mitogen-activated protein kinase kinase 4 OS=Homo sapiens GN=MAP2K4 PE=1 SV=1	Homo sapiens GN	MAP2K4	MP2K4_HUMAN	44 kDa	16.194
239	2-oxoglutarate dehydrogenase, mitochondrial OS=Homo sapiens GN=OGDH PE=1 SV=3	Homo sapiens GN	OGDH	ODO1_HUMAN	116 kDa	47.016
240	Serine/arginine-rich splicing factor 7 OS=Homo sapiens GN=SRSF7 PE=1 SV=1	Homo sapiens GN	SRSF7	SRSF7_HUMAN	27 kDa	17.205
241	Heterogeneous nuclear ribonucleoprotein M OS=Homo sapiens GN=HNRNPM PE=1 SV=3	Homo sapiens GN	HNRNPM	HNRPM_HUMAN	78 kDa	35.468
242	Splicing factor 3B subunit 1 OS=Homo sapiens GN=SF3B1 PE=1 SV=3	Homo sapiens GN	SF3B1	SF3B1_HUMAN	146 kDa	26.1
243	Signal recognition particle subunit SRP72 OS=Homo sapiens GN=SRP72 PE=1 SV=3	Homo sapiens GN	SRP72	SRP72_HUMAN	75 kDa	12.844
244	V-type proton ATPase subunit G 2 OS=Homo sapiens GN=ATP6V1G2 PE=2 SV=1	Homo sapiens GN	ATP6V1G2	VATG2_HUMAN	14 kDa	16.583
245	Sorting nexin-3 OS=Homo sapiens GN=SNX3 PE=1 SV=3	Homo sapiens GN	SNX3	SNX3_HUMAN	19 kDa	16.425
246	Secretogranin-2 OS=Homo sapiens GN=SCG2 PE=1 SV=2	Homo sapiens GN	SCG2	SCG2_HUMAN	71 kDa	143.59
247	Pro-opiomelanocortin OS=Homo sapiens GN=POMC PE=1 SV=2	Homo sapiens GN	POMC	COLI_HUMAN	29 kDa	48.188
248	ATP-dependent 6-phosphofructokinase, muscle type OS=Homo sapiens GN=PFKM PE=1 SV=2	Homo sapiens GN	PFKM	PFKAM_HUMAN	85 kDa	49.006
249	Eukaryotic translation initiation factor 3 subunit C OS=Homo sapiens GN=EIF3C PE=1 SV=1	Homo sapiens GN	EIF3C	EIF3C_HUMAN (+1)	105 kDa	35.897
250	Nucleobindin-1 OS=Homo sapiens GN=NUCB1 PE=1 SV=4	Homo sapiens GN	NUCB1	NUCB1_HUMAN	54 kDa	45.057
251	Voltage-dependent calcium channel subunit alpha-2/delta-2 OS=Homo sapiens GN=CACNA2D2 PE=1 SV=2	Homo sapiens GN	CACNA2D2	CA2D2_HUMAN	130 kDa	11.758
252	Matrin-3 OS=Homo sapiens GN=MATR3 PE=1 SV=2	Homo sapiens GN	MATR3	MATR3_HUMAN	95 kDa	15.182
253	Spectrin beta chain, non-erythrocytic 1 OS=Homo sapiens GN=SPTBN1 PE=1 SV=2	Homo sapiens GN	SPTBN1	SPTB2_HUMAN	275 kDa	371.03
254	Desmin OS=Homo sapiens GN=DES PE=1 SV=3	Homo sapiens GN	DES	DESM_HUMAN	54 kDa	49.481
255	LIM and SH3 domain protein 1 OS=Homo sapiens GN=LASP1 PE=1 SV=2	Homo sapiens GN	LASP1	LASP1_HUMAN	30 kDa	13.569
256	Glucose 1,6-bisphosphate synthase OS=Homo sapiens GN=PGM2L1 PE=1 SV=3	Homo sapiens GN	PGM2L1	PGM2L_HUMAN	70 kDa	14.584
257	Dihydrolipoyl dehydrogenase, mitochondrial OS=Homo sapiens GN=DLD PE=1 SV=2	Homo sapiens GN	DLD	DLDH_HUMAN	54 kDa	31.273
258	COP9 signalosome complex subunit 1 OS=Homo sapiens GN=GPS1 PE=1 SV=4	Homo sapiens GN	GPS1	CSN1_HUMAN	56 kDa	11.984
259	Alanine--tRNA ligase, cytoplasmic OS=Homo sapiens GN=AARS PE=1 SV=2	Homo sapiens GN	AARS	SYAC_HUMAN	107 kDa	39.603
260	Succinyl-CoA ligase [ADP/GDP-forming] subunit alpha, mitochondrial OS=Homo sapiens GN=SUCLG1 PE=1 SV=4	Homo sapiens GN	SUCLG1	SUCA_HUMAN	36 kDa	22.613
261	Dual specificity protein phosphatase 23 OS=Homo sapiens GN=DUSP23 PE=1 SV=1	Homo sapiens GN	DUSP23	DUS23_HUMAN	17 kDa	12.361
262	BTB/POZ domain-containing protein KCTD12 OS=Homo sapiens GN=KCTD12 PE=1 SV=1	Homo sapiens GN	KCTD12	KCD12_HUMAN	36 kDa	12.474
263	Biglycan OS=Homo sapiens GN=BGN PE=1 SV=2	Homo sapiens GN	BGN	PGS1_HUMAN	42 kDa	10.046
264	Cullin-4A OS=Homo sapiens GN=CUL4A PE=1 SV=3	Homo sapiens GN	CUL4A	CUL4A_HUMAN	88 kDa	48.058
265	Exportin-7 OS=Homo sapiens GN=XPO7 PE=1 SV=3	Homo sapiens GN	XPO7	XPO7_HUMAN	124 kDa	43.247
266	Importin-7 OS=Homo sapiens GN=IPO7 PE=1 SV=1	Homo sapiens GN	IPO7	IPO7_HUMAN	120 kDa	30.362
267	Extended synaptotagmin-1 OS=Homo sapiens GN=ESYT1 PE=1 SV=1	Homo sapiens GN	ESYT1	ESYT1_HUMAN	123 kDa	9.5442
268	Probable tRNA N6-adenosine threonylcarbamoyltransferase OS=Homo sapiens GN=OSGEP PE=1 SV=1	Homo sapiens GN	OSGEP	OSGEP_HUMAN	36 kDa	29.797
269	Nidogen-1 OS=Homo sapiens GN=NID1 PE=1 SV=3	Homo sapiens GN	NID1	NID1_HUMAN	136 kDa	18.742
270	Apolipoprotein A-IV OS=Homo sapiens GN=APOA4 PE=1 SV=3	Homo sapiens GN	APOA4	APOA4_HUMAN	45 kDa	9.6957
271	Calponin-1 OS=Homo sapiens GN=CNN1 PE=1 SV=2	Homo sapiens GN	CNN1	CNN1_HUMAN	33 kDa	36.235
272	Conserved oligomeric Golgi complex subunit 5 OS=Homo sapiens GN=COG5 PE=1 SV=3	Homo sapiens GN	COG5	COG5_HUMAN	93 kDa	9.3384
273	Spectrin alpha chain, non-erythrocytic 1 OS=Homo sapiens GN=SPTAN1 PE=1 SV=3	Homo sapiens GN	SPTAN1	SPTN1_HUMAN	285 kDa	511.42
274	Cell cycle and apoptosis regulator protein 2 OS=Homo sapiens GN=CCAR2 PE=1 SV=2	Homo sapiens GN	CCAR2	CCAR2_HUMAN	103 kDa	12.092
275	Nucleolar protein 3 OS=Homo sapiens GN=NOL3 PE=1 SV=2	Homo sapiens GN	NOL3	NOL3_HUMAN	23 kDa	11.161
276	Cysteine and histidine-rich domain-containing protein 1 OS=Homo sapiens GN=CHORDC1 PE=1 SV=2	Homo sapiens GN	CHORDC1	CHRD1_HUMAN	37 kDa	11.161
277	Calcium-dependent secretion activator 1 OS=Homo sapiens GN=CADPS PE=1 SV=3	Homo sapiens GN	CADPS	CAPS1_HUMAN	153 kDa	133.77
278	Phosphatidylinositol-binding clathrin assembly protein OS=Homo sapiens GN=PICALM PE=1 SV=2	Homo sapiens GN	PICALM	PICAL_HUMAN	71 kDa	9.2811
279	Periostin OS=Homo sapiens GN=POSTN PE=1 SV=2	Homo sapiens GN	POSTN	POSTN_HUMAN	93 kDa	25.1
280	ADP-ribosylation factor-like protein 2 OS=Homo sapiens GN=ARL2 PE=1 SV=4	Homo sapiens GN	ARL2	ARL2_HUMAN	21 kDa	10.403
281	Ribonuclease UK114 OS=Homo sapiens GN=HRSP12 PE=1 SV=1	Homo sapiens GN	HRSP12	UK114_HUMAN	14 kDa	10.249
282	Histone H1.2 OS=Homo sapiens GN=HIST1H1C PE=1 SV=2	Homo sapiens GN	HIST1H1C	H12_HUMAN	21 kDa	18.541
283	Phospholipase A-2-activating protein OS=Homo sapiens GN=PLAA PE=1 SV=2	Homo sapiens GN	PLAA	PLAP_HUMAN	87 kDa	7.7147
284	Eukaryotic translation initiation factor 3 subunit A OS=Homo sapiens GN=EIF3A PE=1 SV=1	Homo sapiens GN	EIF3A	EIF3A_HUMAN	167 kDa	109.24
285	Eukaryotic translation initiation factor 1A, X-chromosomal OS=Homo sapiens GN=EIF1AX PE=1 SV=2	Homo sapiens GN	EIF1AX	IF1AX_HUMAN	16 kDa	10.413
286	Ubiquitin-like modifier-activating enzyme 5 OS=Homo sapiens GN=UBA5 PE=1 SV=1	Homo sapiens GN	UBA5	UBA5_HUMAN	45 kDa	7.684
287	Translation initiation factor eIF-2B subunit beta OS=Homo sapiens GN=EIF2B2 PE=1 SV=3	Homo sapiens GN	EIF2B2	EI2BB_HUMAN	39 kDa	8.3847
288	Tetraspanin-7 OS=Homo sapiens GN=TSPAN7 PE=1 SV=2	Homo sapiens GN	TSPAN7	TSN7_HUMAN	28 kDa	15.165
289	26S proteasome non-ATPase regulatory subunit 10 OS=Homo sapiens GN=PSMD10 PE=1 SV=1	Homo sapiens GN	PSMD10	PSD10_HUMAN	24 kDa	7.4886
290	Fatty aldehyde dehydrogenase OS=Homo sapiens GN=ALDH3A2 PE=1 SV=1	Homo sapiens GN	ALDH3A2	AL3A2_HUMAN	55 kDa	8.2802
291	Succinyl-CoA ligase [ADP-forming] subunit beta, mitochondrial OS=Homo sapiens GN=SUCLA2 PE=1 SV=3	Homo sapiens GN	SUCLA2	SUCB1_HUMAN	50 kDa	23.985
292	Sec1 family domain-containing protein 1 OS=Homo sapiens GN=SCFD1 PE=1 SV=4	Homo sapiens GN	SCFD1	SCFD1_HUMAN	72 kDa	49.948
293	Keratin, type II cytoskeletal 78 OS=Homo sapiens GN=KRT78 PE=2 SV=2	Homo sapiens GN	KRT78	K2C78_HUMAN	57 kDa	60.691
294	Alpha-mannosidase 2C1 OS=Homo sapiens GN=MAN2C1 PE=1 SV=1	Homo sapiens GN	MAN2C1	MA2C1_HUMAN	116 kDa	9.4332
295	116 kDa U5 small nuclear ribonucleoprotein component OS=Homo sapiens GN=EFTUD2 PE=1 SV=1	Homo sapiens GN	EFTUD2	U5S1_HUMAN	109 kDa	17.981
296	Isoleucine--tRNA ligase, cytoplasmic OS=Homo sapiens GN=IARS PE=1 SV=2	Homo sapiens GN	IARS	SYIC_HUMAN	145 kDa	59.831
297	Protein transport protein Sec31A OS=Homo sapiens GN=SEC31A PE=1 SV=3	Homo sapiens GN	SEC31A	SC31A_HUMAN	133 kDa	57.41
298	Microtubule-associated protein 1B OS=Homo sapiens GN=MAP1B PE=1 SV=2	Homo sapiens GN	MAP1B	MAP1B_HUMAN	271 kDa	41.622
299	Fibrinogen beta chain OS=Homo sapiens GN=FGB PE=1 SV=2	Homo sapiens GN	FGB	FIBB_HUMAN	56 kDa	33.329
300	Neuronal-specific septin-3 OS=Homo sapiens GN=SEPT3 PE=1 SV=3	Homo sapiens GN	Sept3	SEPT3_HUMAN	41 kDa	16.681
301	Cadherin-2 OS=Homo sapiens GN=CDH2 PE=1 SV=4	Homo sapiens GN	CDH2	CADH2_HUMAN	100 kDa	6.2495
302	Ribosome-binding protein 1 OS=Homo sapiens GN=RRBP1 PE=1 SV=4	Homo sapiens GN	RRBP1	RRBP1_HUMAN	152 kDa	33.259
303	Phospholipid-transporting ATPase IA OS=Homo sapiens GN=ATP8A1 PE=1 SV=1	Homo sapiens GN	ATP8A1	AT8A1_HUMAN	131 kDa	18.565
304	Keratin, type II cytoskeletal 1b OS=Homo sapiens GN=KRT77 PE=2 SV=3	Homo sapiens GN	KRT77	K2C1B_HUMAN	62 kDa	78.648
305	Ras-related protein Rab-21 OS=Homo sapiens GN=RAB21 PE=1 SV=3	Homo sapiens GN	RAB21	RAB21_HUMAN	24 kDa	18.554
306	Syntaxin-12 OS=Homo sapiens GN=STX12 PE=1 SV=1	Homo sapiens GN	STX12	STX12_HUMAN	32 kDa	7.4406
307	Septin-6 OS=Homo sapiens GN=SEPT6 PE=1 SV=4	Homo sapiens GN	Sept6	SEPT6_HUMAN	50 kDa	28.536
308	AP-2 complex subunit alpha-1 OS=Homo sapiens GN=AP2A1 PE=1 SV=3	Homo sapiens GN	AP2A1	AP2A1_HUMAN	108 kDa	62.624
309	ADP-ribosylation factor-like protein 3 OS=Homo sapiens GN=ARL3 PE=1 SV=2	Homo sapiens GN	ARL3	ARL3_HUMAN	20 kDa	35.129
310	Golgi apparatus protein 1 OS=Homo sapiens GN=GLG1 PE=1 SV=2	Homo sapiens GN	GLG1	GSLG1_HUMAN	135 kDa	58.695
311	Kinesin-1 heavy chain OS=Homo sapiens GN=KIF5B PE=1 SV=1	Homo sapiens GN	KIF5B	KINH_HUMAN	110 kDa	136.37
312	AP-2 complex subunit beta OS=Homo sapiens GN=AP2B1 PE=1 SV=1	Homo sapiens GN	AP2B1	AP2B1_HUMAN	105 kDa	76.626
313	Dual specificity mitogen-activated protein kinase kinase 2 OS=Homo sapiens GN=MAP2K2 PE=1 SV=1	Homo sapiens GN	MAP2K2	MP2K2_HUMAN	44 kDa	30.401
314	Cullin-2 OS=Homo sapiens GN=CUL2 PE=1 SV=2	Homo sapiens GN	CUL2	CUL2_HUMAN	87 kDa	26.214
315	Xaa-Pro aminopeptidase 1 OS=Homo sapiens GN=XPNPEP1 PE=1 SV=3	Homo sapiens GN	XPNPEP1	XPP1_HUMAN	70 kDa	5.1906
316	26S proteasome non-ATPase regulatory subunit 1 OS=Homo sapiens GN=PSMD1 PE=1 SV=2	Homo sapiens GN	PSMD1	PSMD1_HUMAN	106 kDa	102.01
317	Protein transport protein Sec23A OS=Homo sapiens GN=SEC23A PE=1 SV=2	Homo sapiens GN	SEC23A	SC23A_HUMAN	86 kDa	25.211
318	Glutamate carboxypeptidase 2 OS=Homo sapiens GN=FOLH1 PE=1 SV=1	Homo sapiens GN	FOLH1	FOLH1_HUMAN	84 kDa	5.2461
319	S-phase kinase-associated protein 1 OS=Homo sapiens GN=SKP1 PE=1 SV=2	Homo sapiens GN	SKP1	SKP1_HUMAN	19 kDa	22.764
320	COMM domain-containing protein 3 OS=Homo sapiens GN=COMMD3 PE=1 SV=1	Homo sapiens GN	COMMD3	COMD3_HUMAN	22 kDa	20.647
321	E3 UFM1-protein ligase 1 OS=Homo sapiens GN=UFL1 PE=1 SV=2	Homo sapiens GN	UFL1	UFL1_HUMAN	90 kDa	5.5608
322	Probable ATP-dependent RNA helicase DDX17 OS=Homo sapiens GN=DDX17 PE=1 SV=2	Homo sapiens GN	DDX17	DDX17_HUMAN	80 kDa	16.556
323	Bifunctional glutamate/proline--tRNA ligase OS=Homo sapiens GN=EPRS PE=1 SV=5	Homo sapiens GN	EPRS	SYEP_HUMAN	171 kDa	142.24
324	Neural cell adhesion molecule 1 OS=Homo sapiens GN=NCAM1 PE=1 SV=3	Homo sapiens GN	NCAM1	NCAM1_HUMAN	95 kDa	61.028
325	Beta-1,4-glucuronyltransferase 1 OS=Homo sapiens GN=B4GAT1 PE=1 SV=1	Homo sapiens GN	B4GAT1	B4GA1_HUMAN	47 kDa	27.831
326	ATP-dependent Clp protease proteolytic subunit, mitochondrial OS=Homo sapiens GN=CLPP PE=1 SV=1	Homo sapiens GN	CLPP	CLPP_HUMAN	30 kDa	9.9572
327	Secretory carrier-associated membrane protein 3 OS=Homo sapiens GN=SCAMP3 PE=1 SV=3	Homo sapiens GN	SCAMP3	SCAM3_HUMAN	38 kDa	4.924
328	Glutamine--fructose-6-phosphate aminotransferase [isomerizing] 1 OS=Homo sapiens GN=GFPT1 PE=1 SV=3	Homo sapiens GN	GFPT1	GFPT1_HUMAN	79 kDa	79.492
329	Filaggrin-2 OS=Homo sapiens GN=FLG2 PE=1 SV=1	Homo sapiens GN	FLG2	FILA2_HUMAN	248 kDa	44.305
330	Syntaxin-binding protein 1 OS=Homo sapiens GN=STXBP1 PE=1 SV=1	Homo sapiens GN	STXBP1	STXB1_HUMAN	68 kDa	111.47
331	Calpain-2 catalytic subunit OS=Homo sapiens GN=CAPN2 PE=1 SV=6	Homo sapiens GN	CAPN2	CAN2_HUMAN	80 kDa	27.945
332	COP9 signalosome complex subunit 5 OS=Homo sapiens GN=COPS5 PE=1 SV=4	Homo sapiens GN	COPS5	CSN5_HUMAN	38 kDa	21.009
333	V-type proton ATPase subunit D OS=Homo sapiens GN=ATP6V1D PE=1 SV=1	Homo sapiens GN	ATP6V1D	VATD_HUMAN	28 kDa	38.393
334	Isovaleryl-CoA dehydrogenase, mitochondrial OS=Homo sapiens GN=IVD PE=1 SV=1	Homo sapiens GN	IVD	IVD_HUMAN	46 kDa	10.137
335	Phenylalanine--tRNA ligase beta subunit OS=Homo sapiens GN=FARSB PE=1 SV=3	Homo sapiens GN	FARSB	SYFB_HUMAN	66 kDa	48.559
336	GTP-binding protein SAR1b OS=Homo sapiens GN=SAR1B PE=1 SV=1	Homo sapiens GN	SAR1B	SAR1B_HUMAN	22 kDa	18.615
337	Keratinocyte proline-rich protein OS=Homo sapiens GN=KPRP PE=1 SV=1	Homo sapiens GN	KPRP	KPRP_HUMAN	64 kDa	16.169
338	Nucleosome assembly protein 1-like 1 OS=Homo sapiens GN=NAP1L1 PE=1 SV=1	Homo sapiens GN	NAP1L1	NP1L1_HUMAN	45 kDa	5.5201
339	Eukaryotic translation initiation factor 3 subunit D OS=Homo sapiens GN=EIF3D PE=1 SV=1	Homo sapiens GN	EIF3D	EIF3D_HUMAN	64 kDa	11.44
340	E3 ubiquitin-protein ligase HUWE1 OS=Homo sapiens GN=HUWE1 PE=1 SV=3	Homo sapiens GN	HUWE1	HUWE1_HUMAN	482 kDa	43.102
341	Protein transport protein Sec23B OS=Homo sapiens GN=SEC23B PE=1 SV=2	Homo sapiens GN	SEC23B	SC23B_HUMAN	86 kDa	12.689
342	Membrane-associated progesterone receptor component 1 OS=Homo sapiens GN=PGRMC1 PE=1 SV=3	Homo sapiens GN	PGRMC1	PGRC1_HUMAN	22 kDa	22.322
343	Profilin-2 OS=Homo sapiens GN=PFN2 PE=1 SV=3	Homo sapiens GN	PFN2	PROF2_HUMAN	15 kDa	26.996
344	Heat shock 70 kDa protein 4L OS=Homo sapiens GN=HSPA4L PE=1 SV=3	Homo sapiens GN	HSPA4L	HS74L_HUMAN	95 kDa	12.578
345	Hypoxia up-regulated protein 1 OS=Homo sapiens GN=HYOU1 PE=1 SV=1	Homo sapiens GN	HYOU1	HYOU1_HUMAN	111 kDa	180.22
346	Lipopolysaccharide-responsive and beige-like anchor protein OS=Homo sapiens GN=LRBA PE=1 SV=4	Homo sapiens GN	LRBA	LRBA_HUMAN	319 kDa	50.472
347	Staphylococcal nuclease domain-containing protein 1 OS=Homo sapiens GN=SND1 PE=1 SV=1	Homo sapiens GN	SND1	SND1_HUMAN	102 kDa	24.207
348	BRCA1-A complex subunit BRE OS=Homo sapiens GN=BRE PE=1 SV=2	Homo sapiens GN	BRE	BRE_HUMAN	44 kDa	4.6077
349	Suprabasin OS=Homo sapiens GN=SBSN PE=1 SV=2	Homo sapiens GN	SBSN	SBSN_HUMAN	61 kDa	32.336
350	Coatomer subunit beta' OS=Homo sapiens GN=COPB2 PE=1 SV=2	Homo sapiens GN	COPB2	COPB2_HUMAN	102 kDa	33.301
351	Heterogeneous nuclear ribonucleoprotein A3 OS=Homo sapiens GN=HNRNPA3 PE=1 SV=2	Homo sapiens GN	HNRNPA3	ROA3_HUMAN	40 kDa	13.706
352	Eukaryotic translation initiation factor 3 subunit I OS=Homo sapiens GN=EIF3I PE=1 SV=1	Homo sapiens GN	EIF3I	EIF3I_HUMAN	37 kDa	27.328
353	UDP-N-acetylhexosamine pyrophosphorylase-like protein 1 OS=Homo sapiens GN=UAP1L1 PE=1 SV=2	Homo sapiens GN	UAP1L1	UAP1L_HUMAN	57 kDa	9.1837
354	Peptidyl-prolyl cis-trans isomerase D OS=Homo sapiens GN=PPID PE=1 SV=3	Homo sapiens GN	PPID	PPID_HUMAN	41 kDa	29.301
355	Valacyclovir hydrolase OS=Homo sapiens GN=BPHL PE=1 SV=1	Homo sapiens GN	BPHL	BPHL_HUMAN	33 kDa	12.365
356	Septin-8 OS=Homo sapiens GN=SEPT8 PE=1 SV=4	Homo sapiens GN	Sept8	SEPT8_HUMAN	56 kDa	20.515
357	EH domain-containing protein 3 OS=Homo sapiens GN=EHD3 PE=1 SV=2	Homo sapiens GN	EHD3	EHD3_HUMAN	61 kDa	25.825
358	Vesicle-trafficking protein SEC22b OS=Homo sapiens GN=SEC22B PE=1 SV=4	Homo sapiens GN	SEC22B	SC22B_HUMAN	25 kDa	48.996
359	Inosine-5'-monophosphate dehydrogenase 2 OS=Homo sapiens GN=IMPDH2 PE=1 SV=2	Homo sapiens GN	IMPDH2	IMDH2_HUMAN	56 kDa	3.7042
360	GMP synthase [glutamine-hydrolyzing] OS=Homo sapiens GN=GMPS PE=1 SV=1	Homo sapiens GN	GMPS	GUAA_HUMAN	77 kDa	23.642
361	cAMP-dependent protein kinase type II-alpha regulatory subunit OS=Homo sapiens GN=PRKAR2A PE=1 SV=2	Homo sapiens GN	PRKAR2A	KAP2_HUMAN	46 kDa	8.2892
362	Guanine nucleotide-binding protein-like 1 OS=Homo sapiens GN=GNL1 PE=1 SV=2	Homo sapiens GN	GNL1	GNL1_HUMAN	69 kDa	26.401
363	2-oxoisovalerate dehydrogenase subunit beta, mitochondrial OS=Homo sapiens GN=BCKDHB PE=1 SV=2	Homo sapiens GN	BCKDHB	ODBB_HUMAN	43 kDa	8.6922
364	Synaptosomal-associated protein 25 OS=Homo sapiens GN=SNAP25 PE=1 SV=1	Homo sapiens GN	SNAP25	SNP25_HUMAN	23 kDa	19.505
365	tRNA-splicing ligase RtcB homolog OS=Homo sapiens GN=RTCB PE=1 SV=1	Homo sapiens GN	RTCB	RTCB_HUMAN	55 kDa	69.278
366	Cytoplasmic dynein 1 light intermediate chain 1 OS=Homo sapiens GN=DYNC1LI1 PE=1 SV=3	Homo sapiens GN	DYNC1LI1	DC1L1_HUMAN	57 kDa	7.3361
367	Succinyl-CoA ligase [GDP-forming] subunit beta, mitochondrial OS=Homo sapiens GN=SUCLG2 PE=1 SV=2	Homo sapiens GN	SUCLG2	SUCB2_HUMAN	47 kDa	20.961
368	Transgelin OS=Homo sapiens GN=TAGLN PE=1 SV=4	Homo sapiens GN	TAGLN	TAGL_HUMAN	23 kDa	123.27
369	COP9 signalosome complex subunit 8 OS=Homo sapiens GN=COPS8 PE=1 SV=1	Homo sapiens GN	COPS8	CSN8_HUMAN	23 kDa	22.764
370	Glutamine--tRNA ligase OS=Homo sapiens GN=QARS PE=1 SV=1	Homo sapiens GN	QARS	SYQ_HUMAN	88 kDa	14.584
371	Triokinase/FMN cyclase OS=Homo sapiens GN=TKFC PE=1 SV=2	Homo sapiens GN	TKFC	TKFC_HUMAN	59 kDa	27.237
372	Eukaryotic translation initiation factor 3 subunit E OS=Homo sapiens GN=EIF3E PE=1 SV=1	Homo sapiens GN	EIF3E	EIF3E_HUMAN	52 kDa	15.607
373	Eukaryotic translation initiation factor 4E OS=Homo sapiens GN=EIF4E PE=1 SV=2	Homo sapiens GN	EIF4E	IF4E_HUMAN	25 kDa	7.4406
374	Ubiquitin carboxyl-terminal hydrolase 14 OS=Homo sapiens GN=USP14 PE=1 SV=3	Homo sapiens GN	USP14	UBP14_HUMAN	56 kDa	7.3361
375	Asparagine synthetase [glutamine-hydrolyzing] OS=Homo sapiens GN=ASNS PE=1 SV=4	Homo sapiens GN	ASNS	ASNS_HUMAN	64 kDa	31.736
376	Tropomyosin alpha-1 chain OS=Homo sapiens GN=TPM1 PE=1 SV=2	Homo sapiens GN	TPM1	TPM1_HUMAN	33 kDa	29.136
377	Coronin-1A OS=Homo sapiens GN=CORO1A PE=1 SV=4	Homo sapiens GN	CORO1A	COR1A_HUMAN	51 kDa	11.04
378	26S proteasome non-ATPase regulatory subunit 4 OS=Homo sapiens GN=PSMD4 PE=1 SV=1	Homo sapiens GN	PSMD4	PSMD4_HUMAN	41 kDa	8.697
379	RuvB-like 2 OS=Homo sapiens GN=RUVBL2 PE=1 SV=3	Homo sapiens GN	RUVBL2	RUVB2_HUMAN	51 kDa	35.58
380	Vesicle-fusing ATPase OS=Homo sapiens GN=NSF PE=1 SV=3	Homo sapiens GN	NSF	NSF_HUMAN	83 kDa	75.346
381	Serine-threonine kinase receptor-associated protein OS=Homo sapiens GN=STRAP PE=1 SV=1	Homo sapiens GN	STRAP	STRAP_HUMAN	38 kDa	3.7683
382	Cytoplasmic dynein 1 intermediate chain 2 OS=Homo sapiens GN=DYNC1I2 PE=1 SV=3	Homo sapiens GN	DYNC1I2	DC1I2_HUMAN	71 kDa	28.01
383	Ubiquitin carboxyl-terminal hydrolase isozyme L3 OS=Homo sapiens GN=UCHL3 PE=1 SV=1	Homo sapiens GN	UCHL3	UCHL3_HUMAN	26 kDa	17.337
384	Ubiquitin carboxyl-terminal hydrolase 5 OS=Homo sapiens GN=USP5 PE=1 SV=2	Homo sapiens GN	USP5	UBP5_HUMAN	96 kDa	34.959
385	Ragulator complex protein LAMTOR1 OS=Homo sapiens GN=LAMTOR1 PE=1 SV=2	Homo sapiens GN	LAMTOR1	LTOR1_HUMAN	18 kDa	8.2965
386	Polyadenylate-binding protein 1 OS=Homo sapiens GN=PABPC1 PE=1 SV=2	Homo sapiens GN	PABPC1	PABP1_HUMAN	71 kDa	16.47
387	Haloacid dehalogenase-like hydrolase domain-containing protein 2 OS=Homo sapiens GN=HDHD2 PE=1 SV=1	Homo sapiens GN	HDHD2	HDHD2_HUMAN	29 kDa	17.398
388	Protein S100-A4 OS=Homo sapiens GN=S100A4 PE=1 SV=1	Homo sapiens GN	S100A4	S10A4_HUMAN	12 kDa	8.1382
389	Malectin OS=Homo sapiens GN=MLEC PE=1 SV=1	Homo sapiens GN	MLEC	MLEC_HUMAN	32 kDa	13.63
390	26S proteasome non-ATPase regulatory subunit 2 OS=Homo sapiens GN=PSMD2 PE=1 SV=3	Homo sapiens GN	PSMD2	PSMD2_HUMAN	100 kDa	193.27
391	Protein canopy homolog 2 OS=Homo sapiens GN=CNPY2 PE=1 SV=1	Homo sapiens GN	CNPY2	CNPY2_HUMAN	21 kDa	16.425
392	Electron transfer flavoprotein subunit beta OS=Homo sapiens GN=ETFB PE=1 SV=3	Homo sapiens GN	ETFB	ETFB_HUMAN	28 kDa	39.883
393	60S ribosomal protein L24 OS=Homo sapiens GN=RPL24 PE=1 SV=1	Homo sapiens GN	RPL24	RL24_HUMAN	18 kDa	20.647
394	4-aminobutyrate aminotransferase, mitochondrial OS=Homo sapiens GN=ABAT PE=1 SV=3	Homo sapiens GN	ABAT	GABT_HUMAN	56 kDa	10.105
395	Serine/threonine-protein phosphatase 2B catalytic subunit alpha isoform OS=Homo sapiens GN=PPP3CA PE=1 SV=1	Homo sapiens GN	PPP3CA	PP2BA_HUMAN	59 kDa	11.616
396	Collagen alpha-1(XIV) chain OS=Homo sapiens GN=COL14A1 PE=1 SV=3	Homo sapiens GN	COL14A1	COEA1_HUMAN	194 kDa	81.61
397	Leucine--tRNA ligase, cytoplasmic OS=Homo sapiens GN=LARS PE=1 SV=2	Homo sapiens GN	LARS	SYLC_HUMAN	134 kDa	35.135
398	General vesicular transport factor p115 OS=Homo sapiens GN=USO1 PE=1 SV=2	Homo sapiens GN	USO1	USO1_HUMAN	108 kDa	77.441
399	AP-1 complex subunit beta-1 OS=Homo sapiens GN=AP1B1 PE=1 SV=2	Homo sapiens GN	AP1B1	AP1B1_HUMAN	105 kDa	64.929
400	Methionine--tRNA ligase, cytoplasmic OS=Homo sapiens GN=MARS PE=1 SV=2	Homo sapiens GN	MARS	SYMC_HUMAN	101 kDa	27.162
401	Secretogranin-3 OS=Homo sapiens GN=SCG3 PE=1 SV=3	Homo sapiens GN	SCG3	SCG3_HUMAN	53 kDa	12.699
402	Protein NipSnap homolog 1 OS=Homo sapiens GN=NIPSNAP1 PE=1 SV=1	Homo sapiens GN	NIPSNAP1	NIPS1_HUMAN	33 kDa	6.189
403	Tubulin--tyrosine ligase-like protein 12 OS=Homo sapiens GN=TTLL12 PE=1 SV=2	Homo sapiens GN	TTLL12	TTL12_HUMAN	74 kDa	19.909
404	26S protease regulatory subunit 4 OS=Homo sapiens GN=PSMC1 PE=1 SV=1	Homo sapiens GN	PSMC1	PRS4_HUMAN	49 kDa	96.318
405	Protein SEC13 homolog OS=Homo sapiens GN=SEC13 PE=1 SV=3	Homo sapiens GN	SEC13	SEC13_HUMAN	36 kDa	19.805
406	Hexokinase-1 OS=Homo sapiens GN=HK1 PE=1 SV=3	Homo sapiens GN	HK1	HXK1_HUMAN	102 kDa	3.0496
407	Tropomyosin beta chain OS=Homo sapiens GN=TPM2 PE=1 SV=1	Homo sapiens GN	TPM2	TPM2_HUMAN	33 kDa	26.485
408	Ankyrin-3 OS=Homo sapiens GN=ANK3 PE=1 SV=3	Homo sapiens GN	ANK3	ANK3_HUMAN	480 kDa	3.0889
409	Flotillin-2 OS=Homo sapiens GN=FLOT2 PE=1 SV=2	Homo sapiens GN	FLOT2	FLOT2_HUMAN	47 kDa	6.4959
410	V-type proton ATPase subunit d 1 OS=Homo sapiens GN=ATP6V0D1 PE=1 SV=1	Homo sapiens GN	ATP6V0D1	VA0D1_HUMAN	40 kDa	28.497
411	CDGSH iron-sulfur domain-containing protein 2 OS=Homo sapiens GN=CISD2 PE=1 SV=1	Homo sapiens GN	CISD2	CISD2_HUMAN	15 kDa	18.541
412	Serine/threonine-protein phosphatase 5 OS=Homo sapiens GN=PPP5C PE=1 SV=1	Homo sapiens GN	PPP5C	PPP5_HUMAN	57 kDa	11.04
413	cAMP-dependent protein kinase type II-beta regulatory subunit OS=Homo sapiens GN=PRKAR2B PE=1 SV=3	Homo sapiens GN	PRKAR2B	KAP3_HUMAN	46 kDa	11.04
414	Flotillin-1 OS=Homo sapiens GN=FLOT1 PE=1 SV=3	Homo sapiens GN	FLOT1	FLOT1_HUMAN	47 kDa	11.935
415	Pyrroline-5-carboxylate reductase 3 OS=Homo sapiens GN=PYCRL PE=1 SV=3	Homo sapiens GN	PYCRL	P5CR3_HUMAN	29 kDa	14.881
416	Vimentin OS=Homo sapiens GN=VIM PE=1 SV=4	Homo sapiens GN	VIM	VIME_HUMAN	54 kDa	234.62
417	Isocitrate dehydrogenase [NADP], mitochondrial OS=Homo sapiens GN=IDH2 PE=1 SV=2	Homo sapiens GN	IDH2	IDHP_HUMAN	51 kDa	71.945
418	Adenylate kinase isoenzyme 1 OS=Homo sapiens GN=AK1 PE=1 SV=3	Homo sapiens GN	AK1	KAD1_HUMAN	22 kDa	63.477
419	Palmitoyl-protein thioesterase 1 OS=Homo sapiens GN=PPT1 PE=1 SV=1	Homo sapiens GN	PPT1	PPT1_HUMAN	34 kDa	8.6443
420	Small ubiquitin-related modifier 2 OS=Homo sapiens GN=SUMO2 PE=1 SV=3	Homo sapiens GN	SUMO2	SUMO2_HUMAN	11 kDa	14.314
421	Heterogeneous nuclear ribonucleoprotein H3 OS=Homo sapiens GN=HNRNPH3 PE=1 SV=2	Homo sapiens GN	HNRNPH3	HNRH3_HUMAN	37 kDa	13.678
422	Dermcidin OS=Homo sapiens GN=DCD PE=1 SV=2	Homo sapiens GN	DCD	DCD_HUMAN	11 kDa	53.311
423	GTP-binding protein Rheb OS=Homo sapiens GN=RHEB PE=1 SV=1	Homo sapiens GN	RHEB	RHEB_HUMAN	20 kDa	10.249
424	V-type proton ATPase subunit E 1 OS=Homo sapiens GN=ATP6V1E1 PE=1 SV=1	Homo sapiens GN	ATP6V1E1	VATE1_HUMAN	26 kDa	37.203
426	Toll-interacting protein OS=Homo sapiens GN=TOLLIP PE=1 SV=1	Homo sapiens GN	TOLLIP	TOLIP_HUMAN	30 kDa	14.825
427	Sorting nexin-12 OS=Homo sapiens GN=SNX12 PE=1 SV=3	Homo sapiens GN	SNX12	SNX12_HUMAN	20 kDa	10.249
428	DnaJ homolog subfamily A member 1 OS=Homo sapiens GN=DNAJA1 PE=1 SV=2	Homo sapiens GN	DNAJA1	DNJA1_HUMAN	45 kDa	11.984
429	Reverse sequence, was Protein Hook homolog 2 OS=Homo sapiens GN=HOOK2 PE=1 SV=3	Homo sapiens GN	HOOK2	###REV###sp|Q96ED9|HOOK2_HUMAN	83 kDa	8.3847
430	Aspartate--tRNA ligase, cytoplasmic OS=Homo sapiens GN=DARS PE=1 SV=2	Homo sapiens GN	DARS	SYDC_HUMAN	57 kDa	51.839
431	26S protease regulatory subunit 7 OS=Homo sapiens GN=PSMC2 PE=1 SV=3	Homo sapiens GN	PSMC2	PRS7_HUMAN	49 kDa	143.43
432	Actin-related protein 2/3 complex subunit 1A OS=Homo sapiens GN=ARPC1A PE=1 SV=2	Homo sapiens GN	ARPC1A	ARC1A_HUMAN	42 kDa	19.805
433	Membrane-associated progesterone receptor component 2 OS=Homo sapiens GN=PGRMC2 PE=1 SV=1	Homo sapiens GN	PGRMC2	PGRC2_HUMAN	24 kDa	8.6443
434	Calcyclin-binding protein OS=Homo sapiens GN=CACYBP PE=1 SV=2	Homo sapiens GN	CACYBP	CYBP_HUMAN	26 kDa	16.194
435	Neurofilament heavy polypeptide OS=Homo sapiens GN=NEFH PE=1 SV=4	Homo sapiens GN	NEFH	NFH_HUMAN	112 kDa	28.146
436	Vesicle-associated membrane protein 2 OS=Homo sapiens GN=VAMP2 PE=1 SV=3	Homo sapiens GN	VAMP2	VAMP2_HUMAN	13 kDa	55.623
437	Exportin-2 OS=Homo sapiens GN=CSE1L PE=1 SV=3	Homo sapiens GN	CSE1L	XPO2_HUMAN	110 kDa	30.397
438	Small nuclear ribonucleoprotein Sm D3 OS=Homo sapiens GN=SNRPD3 PE=1 SV=1	Homo sapiens GN	SNRPD3	SMD3_HUMAN	14 kDa	6.3386
439	Thioredoxin-like protein 1 OS=Homo sapiens GN=TXNL1 PE=1 SV=3	Homo sapiens GN	TXNL1	TXNL1_HUMAN	32 kDa	22.26
440	Vasopressin-neurophysin 2-copeptin OS=Homo sapiens GN=AVP PE=1 SV=2	Homo sapiens GN	AVP	NEU2_HUMAN	17 kDa	35.499
441	Glucose-6-phosphate 1-dehydrogenase OS=Homo sapiens GN=G6PD PE=1 SV=4	Homo sapiens GN	G6PD	G6PD_HUMAN	59 kDa	7.3767
442	Coatomer subunit alpha OS=Homo sapiens GN=COPA PE=1 SV=2	Homo sapiens GN	COPA	COPA_HUMAN	138 kDa	147.63
443	Heterogeneous nuclear ribonucleoprotein K OS=Homo sapiens GN=HNRNPK PE=1 SV=1	Homo sapiens GN	HNRNPK	HNRPK_HUMAN	51 kDa	125.07
444	Carboxypeptidase E OS=Homo sapiens GN=CPE PE=1 SV=1	Homo sapiens GN	CPE	CBPE_HUMAN	53 kDa	34.919
445	NADH-cytochrome b5 reductase 3 OS=Homo sapiens GN=CYB5R3 PE=1 SV=3	Homo sapiens GN	CYB5R3	NB5R3_HUMAN	34 kDa	29.762
446	Protein ERGIC-53 OS=Homo sapiens GN=LMAN1 PE=1 SV=2	Homo sapiens GN	LMAN1	LMAN1_HUMAN	58 kDa	11.944
447	Guanine nucleotide-binding protein G(I)/G(S)/G(O) subunit gamma-2 OS=Homo sapiens GN=GNG2 PE=1 SV=2	Homo sapiens GN	GNG2	GBG2_HUMAN	8 kDa	12.361
448	Ras-related protein Rab-4B OS=Homo sapiens GN=RAB4B PE=1 SV=1	Homo sapiens GN	RAB4B	RAB4B_HUMAN	24 kDa	12.692
449	Sodium/potassium-transporting ATPase subunit alpha-3 OS=Homo sapiens GN=ATP1A3 PE=1 SV=3	Homo sapiens GN	ATP1A3	AT1A3_HUMAN	112 kDa	216.73
450	Signal transducer and activator of transcription 1-alpha/beta OS=Homo sapiens GN=STAT1 PE=1 SV=2	Homo sapiens GN	STAT1	STAT1_HUMAN	87 kDa	30.457
451	Ubiquitin-conjugating enzyme E2 variant 2 OS=Homo sapiens GN=UBE2V2 PE=1 SV=4	Homo sapiens GN	UBE2V2	UB2V2_HUMAN	16 kDa	12.366
452	Ras-related protein Rab-27B OS=Homo sapiens GN=RAB27B PE=1 SV=4	Homo sapiens GN	RAB27B	RB27B_HUMAN	25 kDa	17.337
453	Phosphatidylinositol transfer protein beta isoform OS=Homo sapiens GN=PITPNB PE=1 SV=2	Homo sapiens GN	PITPNB	PIPNB_HUMAN	32 kDa	9.8479
454	Valine--tRNA ligase OS=Homo sapiens GN=VARS PE=1 SV=4	Homo sapiens GN	VARS	SYVC_HUMAN	140 kDa	77.741
455	Laminin subunit alpha-2 OS=Homo sapiens GN=LAMA2 PE=1 SV=4	Homo sapiens GN	LAMA2	LAMA2_HUMAN	344 kDa	17.001
456	Platelet-activating factor acetylhydrolase IB subunit beta OS=Homo sapiens GN=PAFAH1B2 PE=1 SV=1	Homo sapiens GN	PAFAH1B2	PA1B2_HUMAN	26 kDa	26.029
457	Coronin-1C OS=Homo sapiens GN=CORO1C PE=1 SV=1	Homo sapiens GN	CORO1C	COR1C_HUMAN	53 kDa	31.401
458	Synaptotagmin-1 OS=Homo sapiens GN=SYT1 PE=1 SV=1	Homo sapiens GN	SYT1	SYT1_HUMAN	48 kDa	15.969
459	Threonine--tRNA ligase, cytoplasmic OS=Homo sapiens GN=TARS PE=1 SV=3	Homo sapiens GN	TARS	SYTC_HUMAN	83 kDa	55.732
460	Isocitrate dehydrogenase [NAD] subunit beta, mitochondrial OS=Homo sapiens GN=IDH3B PE=1 SV=2	Homo sapiens GN	IDH3B	IDH3B_HUMAN	42 kDa	17.28
461	Sorcin OS=Homo sapiens GN=SRI PE=1 SV=1	Homo sapiens GN	SRI	SORCN_HUMAN	22 kDa	34.971
462	Creatine kinase B-type OS=Homo sapiens GN=CKB PE=1 SV=1	Homo sapiens GN	CKB	KCRB_HUMAN	43 kDa	86.18
463	PRA1 family protein 2 OS=Homo sapiens GN=PRAF2 PE=1 SV=1	Homo sapiens GN	PRAF2	PRAF2_HUMAN	19 kDa	8.2965
464	Programmed cell death protein 4 OS=Homo sapiens GN=PDCD4 PE=1 SV=2	Homo sapiens GN	PDCD4	PDCD4_HUMAN	52 kDa	5.5201
465	Reticulon-4 OS=Homo sapiens GN=RTN4 PE=1 SV=2	Homo sapiens GN	RTN4	RTN4_HUMAN	130 kDa	24.062
466	COP9 signalosome complex subunit 2 OS=Homo sapiens GN=COPS2 PE=1 SV=1	Homo sapiens GN	COPS2	CSN2_HUMAN	52 kDa	11.935
467	Ras-related protein Rab-27A OS=Homo sapiens GN=RAB27A PE=1 SV=3	Homo sapiens GN	RAB27A	RB27A_HUMAN	25 kDa	23.512
468	Calpain-1 catalytic subunit OS=Homo sapiens GN=CAPN1 PE=1 SV=1	Homo sapiens GN	CAPN1	CAN1_HUMAN	82 kDa	26.33
469	AP-3 complex subunit sigma-1 OS=Homo sapiens GN=AP3S1 PE=1 SV=1	Homo sapiens GN	AP3S1	AP3S1_HUMAN	22 kDa	8.2965
470	Ubiquitin-like protein 5 OS=Homo sapiens GN=UBL5 PE=1 SV=1	Homo sapiens GN	UBL5	UBL5_HUMAN	9 kDa	8.2965
471	Isocitrate dehydrogenase [NAD] subunit alpha, mitochondrial OS=Homo sapiens GN=IDH3A PE=1 SV=1	Homo sapiens GN	IDH3A	IDH3A_HUMAN	40 kDa	54.649
472	Golgi reassembly-stacking protein 2 OS=Homo sapiens GN=GORASP2 PE=1 SV=3	Homo sapiens GN	GORASP2	GORS2_HUMAN	47 kDa	22.26
473	DnaJ homolog subfamily A member 2 OS=Homo sapiens GN=DNAJA2 PE=1 SV=1	Homo sapiens GN	DNAJA2	DNJA2_HUMAN	46 kDa	9.4928
474	Ubiquitin-conjugating enzyme E2 N OS=Homo sapiens GN=UBE2N PE=1 SV=1	Homo sapiens GN	UBE2N	UBE2N_HUMAN	17 kDa	45.374
475	Synaptogyrin-1 OS=Homo sapiens GN=SYNGR1 PE=1 SV=2	Homo sapiens GN	SYNGR1	SNG1_HUMAN	25 kDa	9.9006
476	26S proteasome non-ATPase regulatory subunit 12 OS=Homo sapiens GN=PSMD12 PE=1 SV=3	Homo sapiens GN	PSMD12	PSD12_HUMAN	53 kDa	42.588
477	Thioredoxin-dependent peroxide reductase, mitochondrial OS=Homo sapiens GN=PRDX3 PE=1 SV=3	Homo sapiens GN	PRDX3	PRDX3_HUMAN	28 kDa	11.505
478	Eukaryotic translation elongation factor 1 epsilon-1 OS=Homo sapiens GN=EEF1E1 PE=1 SV=1	Homo sapiens GN	EEF1E1	MCA3_HUMAN	20 kDa	24.88
479	Dihydropyrimidinase-related protein 5 OS=Homo sapiens GN=DPYSL5 PE=1 SV=1	Homo sapiens GN	DPYSL5	DPYL5_HUMAN	61 kDa	20.473
480	26S protease regulatory subunit 6A OS=Homo sapiens GN=PSMC3 PE=1 SV=3	Homo sapiens GN	PSMC3	PRS6A_HUMAN	49 kDa	108.98
481	V-type proton ATPase 116 kDa subunit a isoform 1 OS=Homo sapiens GN=ATP6V0A1 PE=1 SV=3	Homo sapiens GN	ATP6V0A1	VPP1_HUMAN	96 kDa	139.64
482	Vesicle transport protein GOT1B OS=Homo sapiens GN=GOLT1B PE=1 SV=1	Homo sapiens GN	GOLT1B	GOT1B_HUMAN	15 kDa	20.259
483	Ribose-phosphate pyrophosphokinase 1 OS=Homo sapiens GN=PRPS1 PE=1 SV=2	Homo sapiens GN	PRPS1	PRPS1_HUMAN	35 kDa	37.155
484	Vinculin OS=Homo sapiens GN=VCL PE=1 SV=4	Homo sapiens GN	VCL	VINC_HUMAN	124 kDa	149.64
485	Cytoplasmic FMR1-interacting protein 1 OS=Homo sapiens GN=CYFIP1 PE=1 SV=1	Homo sapiens GN	CYFIP1	CYFP1_HUMAN	145 kDa	31.072
486	Beta-centractin OS=Homo sapiens GN=ACTR1B PE=1 SV=1	Homo sapiens GN	ACTR1B	ACTY_HUMAN	42 kDa	37.728
487	Pyruvate dehydrogenase E1 component subunit beta, mitochondrial OS=Homo sapiens GN=PDHB PE=1 SV=3	Homo sapiens GN	PDHB	ODPB_HUMAN	39 kDa	26.042
488	Septin-2 OS=Homo sapiens GN=SEPT2 PE=1 SV=1	Homo sapiens GN	Sept2	SEPT2_HUMAN	41 kDa	91.428
489	Elongation factor 1-beta OS=Homo sapiens GN=EEF1B2 PE=1 SV=3	Homo sapiens GN	EEF1B2	EF1B_HUMAN	25 kDa	13.63
490	COP9 signalosome complex subunit 7a OS=Homo sapiens GN=COPS7A PE=1 SV=1	Homo sapiens GN	COPS7A	CSN7A_HUMAN	30 kDa	27.307
491	3'(2'),5'-bisphosphate nucleotidase 1 OS=Homo sapiens GN=BPNT1 PE=1 SV=1	Homo sapiens GN	BPNT1	BPNT1_HUMAN	33 kDa	17.537
492	ATP-dependent RNA helicase DDX1 OS=Homo sapiens GN=DDX1 PE=1 SV=2	Homo sapiens GN	DDX1	DDX1_HUMAN	82 kDa	38.49
493	Endoplasmic reticulum-Golgi intermediate compartment protein 1 OS=Homo sapiens GN=ERGIC1 PE=1 SV=1	Homo sapiens GN	ERGIC1	ERGI1_HUMAN	33 kDa	16.133
494	Reticulon-3 OS=Homo sapiens GN=RTN3 PE=1 SV=2	Homo sapiens GN	RTN3	RTN3_HUMAN	113 kDa	22.422
495	Coatomer subunit beta OS=Homo sapiens GN=COPB1 PE=1 SV=3	Homo sapiens GN	COPB1	COPB_HUMAN	107 kDa	89.09
496	Dual specificity mitogen-activated protein kinase kinase 1 OS=Homo sapiens GN=MAP2K1 PE=1 SV=2	Homo sapiens GN	MAP2K1	MP2K1_HUMAN	43 kDa	23.662
497	Tripeptidyl-peptidase 2 OS=Homo sapiens GN=TPP2 PE=1 SV=4	Homo sapiens GN	TPP2	TPP2_HUMAN	138 kDa	22.255
498	Interleukin enhancer-binding factor 2 OS=Homo sapiens GN=ILF2 PE=1 SV=2	Homo sapiens GN	ILF2	ILF2_HUMAN	43 kDa	6.4236
499	Heterogeneous nuclear ribonucleoprotein D0 OS=Homo sapiens GN=HNRNPD PE=1 SV=1	Homo sapiens GN	HNRNPD	HNRPD_HUMAN	38 kDa	29.885
500	Atlastin-3 OS=Homo sapiens GN=ATL3 PE=1 SV=1	Homo sapiens GN	ATL3	ATLA3_HUMAN	61 kDa	10.137
501	Aminoacyl tRNA synthase complex-interacting multifunctional protein 1 OS=Homo sapiens GN=AIMP1 PE=1 SV=2	Homo sapiens GN	AIMP1	AIMP1_HUMAN	34 kDa	18.602
502	Heterogeneous nuclear ribonucleoprotein H OS=Homo sapiens GN=HNRNPH1 PE=1 SV=4	Homo sapiens GN	HNRNPH1	HNRH1_HUMAN	49 kDa	33.006
503	Importin-5 OS=Homo sapiens GN=IPO5 PE=1 SV=4	Homo sapiens GN	IPO5	IPO5_HUMAN	124 kDa	99.48
504	40S ribosomal protein S14 OS=Homo sapiens GN=RPS14 PE=1 SV=3	Homo sapiens GN	RPS14	RS14_HUMAN	16 kDa	37.077
505	Histidine triad nucleotide-binding protein 2, mitochondrial OS=Homo sapiens GN=HINT2 PE=1 SV=1	Homo sapiens GN	HINT2	HINT2_HUMAN	17 kDa	18.699
506	Platelet-activating factor acetylhydrolase IB subunit alpha OS=Homo sapiens GN=PAFAH1B1 PE=1 SV=2	Homo sapiens GN	PAFAH1B1	LIS1_HUMAN	47 kDa	99.209
507	Guanine nucleotide-binding protein G(i) subunit alpha-1 OS=Homo sapiens GN=GNAI1 PE=1 SV=2	Homo sapiens GN	GNAI1	GNAI1_HUMAN	40 kDa	42.73
508	EH domain-containing protein 1 OS=Homo sapiens GN=EHD1 PE=1 SV=2	Homo sapiens GN	EHD1	EHD1_HUMAN	61 kDa	22.04
509	Coatomer subunit gamma-1 OS=Homo sapiens GN=COPG1 PE=1 SV=1	Homo sapiens GN	COPG1	COPG1_HUMAN	98 kDa	89.725
510	Transcriptional activator protein Pur-alpha OS=Homo sapiens GN=PURA PE=1 SV=2	Homo sapiens GN	PURA	PURA_HUMAN	35 kDa	44.898
511	Rho-related GTP-binding protein RhoG OS=Homo sapiens GN=RHOG PE=1 SV=1	Homo sapiens GN	RHOG	RHOG_HUMAN	21 kDa	20.494
512	Proteasome subunit alpha type-5 OS=Homo sapiens GN=PSMA5 PE=1 SV=3	Homo sapiens GN	PSMA5	PSA5_HUMAN	26 kDa	14.881
513	Guanine nucleotide-binding protein G(I)/G(S)/G(T) subunit beta-3 OS=Homo sapiens GN=GNB3 PE=1 SV=1	Homo sapiens GN	GNB3	GBB3_HUMAN	37 kDa	33.469
514	WD repeat-containing protein 61 OS=Homo sapiens GN=WDR61 PE=1 SV=1	Homo sapiens GN	WDR61	WDR61_HUMAN	34 kDa	18.527
515	UDP-glucose:glycoprotein glucosyltransferase 1 OS=Homo sapiens GN=UGGT1 PE=1 SV=3	Homo sapiens GN	UGGT1	UGGG1_HUMAN	177 kDa	7.3042
516	Septin-7 OS=Homo sapiens GN=SEPT7 PE=1 SV=2	Homo sapiens GN	Sept7	SEPT7_HUMAN	51 kDa	130.95
517	Filamin-C OS=Homo sapiens GN=FLNC PE=1 SV=3	Homo sapiens GN	FLNC	FLNC_HUMAN	291 kDa	47.748
518	Heterogeneous nuclear ribonucleoprotein U OS=Homo sapiens GN=HNRNPU PE=1 SV=6	Homo sapiens GN	HNRNPU	HNRPU_HUMAN	91 kDa	32.238
519	Aspartate aminotransferase, mitochondrial OS=Homo sapiens GN=GOT2 PE=1 SV=3	Homo sapiens GN	GOT2	AATM_HUMAN	48 kDa	168.3
520	GTP-binding protein SAR1a OS=Homo sapiens GN=SAR1A PE=1 SV=1	Homo sapiens GN	SAR1A	SAR1A_HUMAN	22 kDa	63.693
521	Cadherin-13 OS=Homo sapiens GN=CDH13 PE=1 SV=1	Homo sapiens GN	CDH13	CAD13_HUMAN	78 kDa	5.1513
522	Protein-L-isoaspartate(D-aspartate) O-methyltransferase OS=Homo sapiens GN=PCMT1 PE=1 SV=4	Homo sapiens GN	PCMT1	PIMT_HUMAN	25 kDa	19.914
523	AP-1 complex subunit gamma-1 OS=Homo sapiens GN=AP1G1 PE=1 SV=5	Homo sapiens GN	AP1G1	AP1G1_HUMAN	91 kDa	22.864
524	Argininosuccinate synthase OS=Homo sapiens GN=ASS1 PE=1 SV=2	Homo sapiens GN	ASS1	ASSY_HUMAN	47 kDa	16.551
525	40S ribosomal protein S20 OS=Homo sapiens GN=RPS20 PE=1 SV=1	Homo sapiens GN	RPS20	RS20_HUMAN	13 kDa	34.971
526	Keratin, type I cytoskeletal 9 OS=Homo sapiens GN=KRT9 PE=1 SV=3	Homo sapiens GN	KRT9	K1C9_HUMAN	62 kDa	1125.9
527	Alcohol dehydrogenase class-3 OS=Homo sapiens GN=ADH5 PE=1 SV=4	Homo sapiens GN	ADH5	ADHX_HUMAN	40 kDa	36.73
528	ATP-dependent 6-phosphofructokinase, liver type OS=Homo sapiens GN=PFKL PE=1 SV=6	Homo sapiens GN	PFKL	PFKAL_HUMAN	85 kDa	54.873
529	Argininosuccinate lyase OS=Homo sapiens GN=ASL PE=1 SV=4	Homo sapiens GN	ASL	ARLY_HUMAN	52 kDa	8.2802
530	Vesicle-associated membrane protein 3 OS=Homo sapiens GN=VAMP3 PE=1 SV=3	Homo sapiens GN	VAMP3	VAMP3_HUMAN	11 kDa	39.198
531	Pyridoxal phosphate phosphatase OS=Homo sapiens GN=PDXP PE=1 SV=2	Homo sapiens GN	PDXP	PLPP_HUMAN	32 kDa	17.459
532	Protein FAM49B OS=Homo sapiens GN=FAM49B PE=1 SV=1	Homo sapiens GN	FAM49B	FA49B_HUMAN	37 kDa	19.853
533	Eukaryotic translation initiation factor 3 subunit F OS=Homo sapiens GN=EIF3F PE=1 SV=1	Homo sapiens GN	EIF3F	EIF3F_HUMAN	38 kDa	31.566
534	Eukaryotic translation initiation factor 3 subunit K OS=Homo sapiens GN=EIF3K PE=1 SV=1	Homo sapiens GN	EIF3K	EIF3K_HUMAN	25 kDa	10.416
535	Phosphomannomutase 2 OS=Homo sapiens GN=PMM2 PE=1 SV=1	Homo sapiens GN	PMM2	PMM2_HUMAN	28 kDa	7.4406
536	Keratin, type II cytoskeletal 2 epidermal OS=Homo sapiens GN=KRT2 PE=1 SV=2	Homo sapiens GN	KRT2	K22E_HUMAN	65 kDa	1303.1
537	Neuroplastin OS=Homo sapiens GN=NPTN PE=1 SV=2	Homo sapiens GN	NPTN	NPTN_HUMAN	44 kDa	9.7982
538	Stathmin OS=Homo sapiens GN=STMN1 PE=1 SV=3	Homo sapiens GN	STMN1	STMN1_HUMAN	17 kDa	9.7952
539	Lactotransferrin OS=Homo sapiens GN=LTF PE=1 SV=6	Homo sapiens GN	LTF	TRFL_HUMAN	78 kDa	11.962
540	Retinol-binding protein 4 OS=Homo sapiens GN=RBP4 PE=1 SV=3	Homo sapiens GN	RBP4	RET4_HUMAN	23 kDa	18.536
541	Leukotriene A-4 hydrolase OS=Homo sapiens GN=LTA4H PE=1 SV=2	Homo sapiens GN	LTA4H	LKHA4_HUMAN	69 kDa	49.073
542	Eukaryotic initiation factor 4A-III OS=Homo sapiens GN=EIF4A3 PE=1 SV=4	Homo sapiens GN	EIF4A3	IF4A3_HUMAN	47 kDa	37.992
543	Proteasome activator complex subunit 1 OS=Homo sapiens GN=PSME1 PE=1 SV=1	Homo sapiens GN	PSME1	PSME1_HUMAN	29 kDa	29.749
544	Low molecular weight phosphotyrosine protein phosphatase OS=Homo sapiens GN=ACP1 PE=1 SV=3	Homo sapiens GN	ACP1	PPAC_HUMAN	18 kDa	14.477
545	Transmembrane emp24 domain-containing protein 7 OS=Homo sapiens GN=TMED7 PE=1 SV=2	Homo sapiens GN	TMED7	TMED7_HUMAN	25 kDa	19.696
546	Coatomer subunit delta OS=Homo sapiens GN=ARCN1 PE=1 SV=1	Homo sapiens GN	ARCN1	COPD_HUMAN	57 kDa	63.735
547	Keratin, type II cytoskeletal 72 OS=Homo sapiens GN=KRT72 PE=1 SV=2	Homo sapiens GN	KRT72	K2C72_HUMAN	56 kDa	77.417
548	Cadherin EGF LAG seven-pass G-type receptor 2 OS=Homo sapiens GN=CELSR2 PE=1 SV=1	Homo sapiens GN	CELSR2	CELR2_HUMAN	317 kDa	12.361
549	Keratin, type II cytoskeletal 1 OS=Homo sapiens GN=KRT1 PE=1 SV=6	Homo sapiens GN	KRT1	K2C1_HUMAN	66 kDa	1472
550	Hornerin OS=Homo sapiens GN=HRNR PE=1 SV=2	Homo sapiens GN	HRNR	HORN_HUMAN	282 kDa	266.55
551	COP9 signalosome complex subunit 6 OS=Homo sapiens GN=COPS6 PE=1 SV=1	Homo sapiens GN	COPS6	CSN6_HUMAN	36 kDa	28.497
552	SUMO-activating enzyme subunit 1 OS=Homo sapiens GN=SAE1 PE=1 SV=1	Homo sapiens GN	SAE1	SAE1_HUMAN	38 kDa	15.141
553	Proteasome subunit beta type-6 OS=Homo sapiens GN=PSMB6 PE=1 SV=4	Homo sapiens GN	PSMB6	PSB6_HUMAN	25 kDa	19.946
554	Protein NDRG2 OS=Homo sapiens GN=NDRG2 PE=1 SV=2	Homo sapiens GN	NDRG2	NDRG2_HUMAN	41 kDa	4.9853
555	40S ribosomal protein S27 OS=Homo sapiens GN=RPS27 PE=1 SV=3	Homo sapiens GN	RPS27	RS27_HUMAN	9 kDa	30.902
556	Keratin, type I cytoskeletal 10 OS=Homo sapiens GN=KRT10 PE=1 SV=6	Homo sapiens GN	KRT10	K1C10_HUMAN	59 kDa	1317.1
557	NEDD8-activating enzyme E1 regulatory subunit OS=Homo sapiens GN=NAE1 PE=1 SV=1	Homo sapiens GN	NAE1	ULA1_HUMAN	60 kDa	8.2712
558	SUMO-activating enzyme subunit 2 OS=Homo sapiens GN=UBA2 PE=1 SV=2	Homo sapiens GN	UBA2	SAE2_HUMAN	71 kDa	6.2726
559	Ras-related protein Rab-2A OS=Homo sapiens GN=RAB2A PE=1 SV=1	Homo sapiens GN	RAB2A	RAB2A_HUMAN	24 kDa	87.356
560	Poly(rC)-binding protein 1 OS=Homo sapiens GN=PCBP1 PE=1 SV=2	Homo sapiens GN	PCBP1	PCBP1_HUMAN	37 kDa	73.099
561	T-complex protein 1 subunit epsilon OS=Homo sapiens GN=CCT5 PE=1 SV=1	Homo sapiens GN	CCT5	TCPE_HUMAN	60 kDa	53.138
562	Histone-binding protein RBBP4 OS=Homo sapiens GN=RBBP4 PE=1 SV=3	Homo sapiens GN	RBBP4	RBBP4_HUMAN	48 kDa	12.856
563	Peroxiredoxin-4 OS=Homo sapiens GN=PRDX4 PE=1 SV=1	Homo sapiens GN	PRDX4	PRDX4_HUMAN	31 kDa	48.247
564	Hypoxanthine-guanine phosphoribosyltransferase OS=Homo sapiens GN=HPRT1 PE=1 SV=2	Homo sapiens GN	HPRT1	HPRT_HUMAN	25 kDa	31.014
565	Vacuolar protein sorting-associated protein 29 OS=Homo sapiens GN=VPS29 PE=1 SV=1	Homo sapiens GN	VPS29	VPS29_HUMAN	21 kDa	14.314
566	Ras-related protein Rab-3C OS=Homo sapiens GN=RAB3C PE=2 SV=1	Homo sapiens GN	RAB3C	RAB3C_HUMAN	26 kDa	108.71
567	Vacuolar protein sorting-associated protein 35 OS=Homo sapiens GN=VPS35 PE=1 SV=2	Homo sapiens GN	VPS35	VPS35_HUMAN	92 kDa	35.442
568	26S protease regulatory subunit 10B OS=Homo sapiens GN=PSMC6 PE=1 SV=1	Homo sapiens GN	PSMC6	PRS10_HUMAN	44 kDa	82.108
569	Serine/threonine-protein phosphatase PP1-alpha catalytic subunit OS=Homo sapiens GN=PPP1CA PE=1 SV=1	Homo sapiens GN	PPP1CA	PP1A_HUMAN	38 kDa	40.937
570	Eukaryotic translation initiation factor 3 subunit L OS=Homo sapiens GN=EIF3L PE=1 SV=1	Homo sapiens GN	EIF3L	EIF3L_HUMAN	67 kDa	44.321
571	T-complex protein 1 subunit alpha OS=Homo sapiens GN=TCP1 PE=1 SV=1	Homo sapiens GN	TCP1	TCPA_HUMAN	60 kDa	99.148
572	26S protease regulatory subunit 8 OS=Homo sapiens GN=PSMC5 PE=1 SV=1	Homo sapiens GN	PSMC5	PRS8_HUMAN	46 kDa	125.51
573	26S protease regulatory subunit 6B OS=Homo sapiens GN=PSMC4 PE=1 SV=2	Homo sapiens GN	PSMC4	PRS6B_HUMAN	47 kDa	125.89
574	Ras-related protein Rab-18 OS=Homo sapiens GN=RAB18 PE=1 SV=1	Homo sapiens GN	RAB18	RAB18_HUMAN	23 kDa	6.1756
575	Neuronal membrane glycoprotein M6-a OS=Homo sapiens GN=GPM6A PE=1 SV=2	Homo sapiens GN	GPM6A	GPM6A_HUMAN	31 kDa	17.136
576	Cullin-associated NEDD8-dissociated protein 1 OS=Homo sapiens GN=CAND1 PE=1 SV=2	Homo sapiens GN	CAND1	CAND1_HUMAN	136 kDa	360.47
577	Serine/threonine-protein phosphatase 2A activator OS=Homo sapiens GN=PPP2R4 PE=1 SV=3	Homo sapiens GN	PPP2R4	PTPA_HUMAN	41 kDa	14.833
578	Transmembrane emp24 domain-containing protein 4 OS=Homo sapiens GN=TMED4 PE=1 SV=1	Homo sapiens GN	TMED4	TMED4_HUMAN	26 kDa	19.792
579	Dihydropyrimidinase-related protein 3 OS=Homo sapiens GN=DPYSL3 PE=1 SV=1	Homo sapiens GN	DPYSL3	DPYL3_HUMAN	62 kDa	157.8
580	Protein SETSIP OS=Homo sapiens GN=SETSIP PE=1 SV=1	Homo sapiens GN	SETSIP	SETLP_HUMAN	35 kDa	11.448
581	S-adenosylmethionine synthase isoform type-2 OS=Homo sapiens GN=MAT2A PE=1 SV=1	Homo sapiens GN	MAT2A	METK2_HUMAN	44 kDa	31.868
582	Dynamin-1-like protein OS=Homo sapiens GN=DNM1L PE=1 SV=2	Homo sapiens GN	DNM1L	DNM1L_HUMAN	82 kDa	72.127
583	Elongation factor 1-delta OS=Homo sapiens GN=EEF1D PE=1 SV=5	Homo sapiens GN	EEF1D	EF1D_HUMAN	31 kDa	24.995
584	Ras-related protein Rab-35 OS=Homo sapiens GN=RAB35 PE=1 SV=1	Homo sapiens GN	RAB35	RAB35_HUMAN	23 kDa	75.515
585	Histidine triad nucleotide-binding protein 1 OS=Homo sapiens GN=HINT1 PE=1 SV=2	Homo sapiens GN	HINT1	HINT1_HUMAN	14 kDa	32.85
586	Cytosolic acyl coenzyme A thioester hydrolase OS=Homo sapiens GN=ACOT7 PE=1 SV=3	Homo sapiens GN	ACOT7	BACH_HUMAN	42 kDa	29.05
587	Polypyrimidine tract-binding protein 1 OS=Homo sapiens GN=PTBP1 PE=1 SV=1	Homo sapiens GN	PTBP1	PTBP1_HUMAN	57 kDa	17.673
588	Ubiquitin thioesterase OTUB1 OS=Homo sapiens GN=OTUB1 PE=1 SV=2	Homo sapiens GN	OTUB1	OTUB1_HUMAN	31 kDa	45.569
589	Ras-related protein Rab-14 OS=Homo sapiens GN=RAB14 PE=1 SV=4	Homo sapiens GN	RAB14	RAB14_HUMAN	24 kDa	104.51
590	Ornithine aminotransferase, mitochondrial OS=Homo sapiens GN=OAT PE=1 SV=1	Homo sapiens GN	OAT	OAT_HUMAN	49 kDa	16.52
591	40S ribosomal protein S17 OS=Homo sapiens GN=RPS17 PE=1 SV=2	Homo sapiens GN	RPS17	RS17_HUMAN	16 kDa	43.104
592	Protein-arginine deiminase type-2 OS=Homo sapiens GN=PADI2 PE=1 SV=2	Homo sapiens GN	PADI2	PADI2_HUMAN	76 kDa	4.1085
593	GTP-binding nuclear protein Ran OS=Homo sapiens GN=RAN PE=1 SV=3	Homo sapiens GN	RAN	RAN_HUMAN	24 kDa	119.01
594	Proteasome subunit beta type-5 OS=Homo sapiens GN=PSMB5 PE=1 SV=3	Homo sapiens GN	PSMB5	PSB5_HUMAN	28 kDa	14.472
595	Ras-related protein Rab-1B OS=Homo sapiens GN=RAB1B PE=1 SV=1	Homo sapiens GN	RAB1B	RAB1B_HUMAN	22 kDa	124.29
596	Cullin-4B OS=Homo sapiens GN=CUL4B PE=1 SV=4	Homo sapiens GN	CUL4B	CUL4B_HUMAN	104 kDa	146.6
597	Heat shock 70 kDa protein 4 OS=Homo sapiens GN=HSPA4 PE=1 SV=4	Homo sapiens GN	HSPA4	HSP74_HUMAN	94 kDa	64.537
599	Nucleolin OS=Homo sapiens GN=NCL PE=1 SV=3	Homo sapiens GN	NCL	NUCL_HUMAN	77 kDa	5.2692
600	Adenosylhomocysteinase 3 OS=Homo sapiens GN=AHCYL2 PE=1 SV=1	Homo sapiens GN	AHCYL2	SAHH3_HUMAN	67 kDa	11.009
601	Filamin-A OS=Homo sapiens GN=FLNA PE=1 SV=4	Homo sapiens GN	FLNA	FLNA_HUMAN	281 kDa	444.98
602	Secernin-1 OS=Homo sapiens GN=SCRN1 PE=1 SV=2	Homo sapiens GN	SCRN1	SCRN1_HUMAN	46 kDa	7.3361
603	Surfeit locus protein 4 OS=Homo sapiens GN=SURF4 PE=1 SV=3	Homo sapiens GN	SURF4	SURF4_HUMAN	30 kDa	19.289
604	Cysteine and glycine-rich protein 1 OS=Homo sapiens GN=CSRP1 PE=1 SV=3	Homo sapiens GN	CSRP1	CSRP1_HUMAN	21 kDa	32.501
605	Proteasome subunit alpha type-2 OS=Homo sapiens GN=PSMA2 PE=1 SV=2	Homo sapiens GN	PSMA2	PSA2_HUMAN	26 kDa	30.979
606	Phosphoribosyl pyrophosphate synthase-associated protein 1 OS=Homo sapiens GN=PRPSAP1 PE=1 SV=2	Homo sapiens GN	PRPSAP1	KPRA_HUMAN	39 kDa	11.416
607	Acid ceramidase OS=Homo sapiens GN=ASAH1 PE=1 SV=5	Homo sapiens GN	ASAH1	ASAH1_HUMAN	45 kDa	16.583
608	Sorbitol dehydrogenase OS=Homo sapiens GN=SORD PE=1 SV=4	Homo sapiens GN	SORD	DHSO_HUMAN	38 kDa	7.4406
609	Heterogeneous nuclear ribonucleoprotein A1 OS=Homo sapiens GN=HNRNPA1 PE=1 SV=5	Homo sapiens GN	HNRNPA1	ROA1_HUMAN	39 kDa	33.125
610	Glia maturation factor beta OS=Homo sapiens GN=GMFB PE=1 SV=2	Homo sapiens GN	GMFB	GMFB_HUMAN	17 kDa	10.249
611	Platelet-activating factor acetylhydrolase IB subunit gamma OS=Homo sapiens GN=PAFAH1B3 PE=1 SV=1	Homo sapiens GN	PAFAH1B3	PA1B3_HUMAN	26 kDa	29.64
612	Nucleoside diphosphate kinase A OS=Homo sapiens GN=NME1 PE=1 SV=1	Homo sapiens GN	NME1	NDKA_HUMAN	17 kDa	55.623
613	ADP-ribosylation factor 4 OS=Homo sapiens GN=ARF4 PE=1 SV=3	Homo sapiens GN	ARF4	ARF4_HUMAN	21 kDa	63.92
614	Programmed cell death protein 6 OS=Homo sapiens GN=PDCD6 PE=1 SV=1	Homo sapiens GN	PDCD6	PDCD6_HUMAN	22 kDa	45.22
615	E3 ubiquitin-protein ligase RBX1 OS=Homo sapiens GN=RBX1 PE=1 SV=1	Homo sapiens GN	RBX1	RBX1_HUMAN	12 kDa	18.541
616	3-ketoacyl-CoA thiolase, mitochondrial OS=Homo sapiens GN=ACAA2 PE=1 SV=2	Homo sapiens GN	ACAA2	THIM_HUMAN	42 kDa	23.458
617	Bifunctional purine biosynthesis protein PURH OS=Homo sapiens GN=ATIC PE=1 SV=3	Homo sapiens GN	ATIC	PUR9_HUMAN	65 kDa	66.668
618	E3 ubiquitin-protein ligase UBR4 OS=Homo sapiens GN=UBR4 PE=1 SV=1	Homo sapiens GN	UBR4	UBR4_HUMAN	574 kDa	10.655
619	Serine/threonine-protein phosphatase 2A catalytic subunit beta isoform OS=Homo sapiens GN=PPP2CB PE=1 SV=1	Homo sapiens GN	PPP2CB	PP2AB_HUMAN	36 kDa	38.444
620	Ubiquitin carboxyl-terminal hydrolase isozyme L1 OS=Homo sapiens GN=UCHL1 PE=1 SV=2	Homo sapiens GN	UCHL1	UCHL1_HUMAN	25 kDa	96.849
621	Ras-related protein Rab-1A OS=Homo sapiens GN=RAB1A PE=1 SV=3	Homo sapiens GN	RAB1A	RAB1A_HUMAN	23 kDa	123.76
622	Transcription elongation factor B polypeptide 2 OS=Homo sapiens GN=TCEB2 PE=1 SV=1	Homo sapiens GN	TCEB2	ELOB_HUMAN	13 kDa	8.2916
623	F-actin-capping protein subunit alpha-2 OS=Homo sapiens GN=CAPZA2 PE=1 SV=3	Homo sapiens GN	CAPZA2	CAZA2_HUMAN	33 kDa	16.085
624	Septin-11 OS=Homo sapiens GN=SEPT11 PE=1 SV=3	Homo sapiens GN	Sept11	SEP11_HUMAN	49 kDa	58.373
625	Hemoglobin subunit alpha OS=Homo sapiens GN=HBA1 PE=1 SV=2	Homo sapiens GN	HBA1	HBA_HUMAN	15 kDa	93.93
626	Ras-related protein R-Ras OS=Homo sapiens GN=RRAS PE=1 SV=1	Homo sapiens GN	RRAS	RRAS_HUMAN	23 kDa	26.501
627	CD166 antigen OS=Homo sapiens GN=ALCAM PE=1 SV=2	Homo sapiens GN	ALCAM	CD166_HUMAN	65 kDa	12.617
628	Serine/threonine-protein phosphatase 2A 65 kDa regulatory subunit A alpha isoform OS=Homo sapiens GN=PPP2R1A PE=1 SV=4	Homo sapiens GN	PPP2R1A	2AAA_HUMAN	65 kDa	118.46
629	Ras-related protein Rap-1b OS=Homo sapiens GN=RAP1B PE=1 SV=1	Homo sapiens GN	RAP1B	RAP1B_HUMAN	21 kDa	51.606
630	ADP-ribosylation factor 5 OS=Homo sapiens GN=ARF5 PE=1 SV=2	Homo sapiens GN	ARF5	ARF5_HUMAN	21 kDa	46.258
631	UTP--glucose-1-phosphate uridylyltransferase OS=Homo sapiens GN=UGP2 PE=1 SV=5	Homo sapiens GN	UGP2	UGPA_HUMAN	57 kDa	11.04
632	ADP-ribosylation factor-like protein 8B OS=Homo sapiens GN=ARL8B PE=1 SV=1	Homo sapiens GN	ARL8B	ARL8B_HUMAN	22 kDa	22.768
633	Transforming protein RhoA OS=Homo sapiens GN=RHOA PE=1 SV=1	Homo sapiens GN	RHOA	RHOA_HUMAN	22 kDa	111.1
634	Synaptic vesicle membrane protein VAT-1 homolog-like OS=Homo sapiens GN=VAT1L PE=1 SV=2	Homo sapiens GN	VAT1L	VAT1L_HUMAN	46 kDa	33.838
635	Guanine nucleotide-binding protein G(q) subunit alpha OS=Homo sapiens GN=GNAQ PE=1 SV=4	Homo sapiens GN	GNAQ	GNAQ_HUMAN	42 kDa	37.515
636	Ras-related GTP-binding protein C OS=Homo sapiens GN=RRAGC PE=1 SV=1	Homo sapiens GN	RRAGC	RRAGC_HUMAN	44 kDa	5.5608
637	26S proteasome non-ATPase regulatory subunit 7 OS=Homo sapiens GN=PSMD7 PE=1 SV=2	Homo sapiens GN	PSMD7	PSMD7_HUMAN	37 kDa	36.013
638	Spliceosome RNA helicase DDX39B OS=Homo sapiens GN=DDX39B PE=1 SV=1	Homo sapiens GN	DDX39B	DX39B_HUMAN	49 kDa	28.504
639	Ras-related protein Rab-6B OS=Homo sapiens GN=RAB6B PE=1 SV=1	Homo sapiens GN	RAB6B	RAB6B_HUMAN	23 kDa	23.573
640	Peroxiredoxin-1 OS=Homo sapiens GN=PRDX1 PE=1 SV=1	Homo sapiens GN	PRDX1	PRDX1_HUMAN	22 kDa	78.05
641	Ras-related protein Rab-3B OS=Homo sapiens GN=RAB3B PE=1 SV=2	Homo sapiens GN	RAB3B	RAB3B_HUMAN	25 kDa	69.491
643	UDP-glucose 4-epimerase OS=Homo sapiens GN=GALE PE=1 SV=2	Homo sapiens GN	GALE	GALE_HUMAN	38 kDa	28.511
644	Small nuclear ribonucleoprotein Sm D1 OS=Homo sapiens GN=SNRPD1 PE=1 SV=1	Homo sapiens GN	SNRPD1	SMD1_HUMAN	13 kDa	9.3898
645	Calpain small subunit 1 OS=Homo sapiens GN=CAPNS1 PE=1 SV=1	Homo sapiens GN	CAPNS1	CPNS1_HUMAN	28 kDa	26.171
646	Cofilin-2 OS=Homo sapiens GN=CFL2 PE=1 SV=1	Homo sapiens GN	CFL2	COF2_HUMAN	19 kDa	18.541
647	Vesicle-associated membrane protein 8 OS=Homo sapiens GN=VAMP8 PE=1 SV=1	Homo sapiens GN	VAMP8	VAMP8_HUMAN	11 kDa	12.361
648	60S ribosomal protein L38 OS=Homo sapiens GN=RPL38 PE=1 SV=2	Homo sapiens GN	RPL38	RL38_HUMAN	8 kDa	18.536
649	Dihydropyrimidinase-related protein 1 OS=Homo sapiens GN=CRMP1 PE=1 SV=1	Homo sapiens GN	CRMP1	DPYL1_HUMAN	62 kDa	65.234
650	Poly(rC)-binding protein 2 OS=Homo sapiens GN=PCBP2 PE=1 SV=1	Homo sapiens GN	PCBP2	PCBP2_HUMAN	39 kDa	48.213
651	26S proteasome non-ATPase regulatory subunit 5 OS=Homo sapiens GN=PSMD5 PE=1 SV=3	Homo sapiens GN	PSMD5	PSMD5_HUMAN	56 kDa	35.392
652	Prothymosin alpha OS=Homo sapiens GN=PTMA PE=1 SV=2	Homo sapiens GN	PTMA	PTMA_HUMAN	12 kDa	17.059
653	ATP synthase subunit alpha, mitochondrial OS=Homo sapiens GN=ATP5A1 PE=1 SV=1	Homo sapiens GN	ATP5A1	ATPA_HUMAN	60 kDa	184.45
654	Acyl-protein thioesterase 2 OS=Homo sapiens GN=LYPLA2 PE=1 SV=1	Homo sapiens GN	LYPLA2	LYPA2_HUMAN	25 kDa	11.148
655	Beta-enolase OS=Homo sapiens GN=ENO3 PE=1 SV=5	Homo sapiens GN	ENO3	ENOB_HUMAN	47 kDa	32.186
656	Peflin OS=Homo sapiens GN=PEF1 PE=1 SV=1	Homo sapiens GN	PEF1	PEF1_HUMAN	30 kDa	4.9719
657	Proteolipid protein 2 OS=Homo sapiens GN=PLP2 PE=1 SV=1	Homo sapiens GN	PLP2	PLP2_HUMAN	17 kDa	6.1803
658	Transketolase OS=Homo sapiens GN=TKT PE=1 SV=3	Homo sapiens GN	TKT	TKT_HUMAN	68 kDa	210.87
659	Heme-binding protein 1 OS=Homo sapiens GN=HEBP1 PE=1 SV=1	Homo sapiens GN	HEBP1	HEBP1_HUMAN	21 kDa	4.924
660	Peroxiredoxin-2 OS=Homo sapiens GN=PRDX2 PE=1 SV=5	Homo sapiens GN	PRDX2	PRDX2_HUMAN	22 kDa	40.749
661	78 kDa glucose-regulated protein OS=Homo sapiens GN=HSPA5 PE=1 SV=2	Homo sapiens GN	HSPA5	GRP78_HUMAN	72 kDa	224.06
662	Guanine nucleotide-binding protein G(o) subunit alpha OS=Homo sapiens GN=GNAO1 PE=1 SV=4	Homo sapiens GN	GNAO1	GNAO_HUMAN	40 kDa	95.378
663	Clathrin heavy chain 1 OS=Homo sapiens GN=CLTC PE=1 SV=5	Homo sapiens GN	CLTC	CLH1_HUMAN	192 kDa	1052.4
664	Elongation factor 1-alpha 2 OS=Homo sapiens GN=EEF1A2 PE=1 SV=1	Homo sapiens GN	EEF1A2	EF1A2_HUMAN	50 kDa	257.62
665	Histone H2A type 2-A OS=Homo sapiens GN=HIST2H2AA3 PE=1 SV=3	Homo sapiens GN	HIST2H2AA3	H2A2A_HUMAN (+1)	14 kDa	59.164
667	40S ribosomal protein S18 OS=Homo sapiens GN=RPS18 PE=1 SV=3	Homo sapiens GN	RPS18	RS18_HUMAN	18 kDa	47.485
668	Ubiquitin-like modifier-activating enzyme 6 OS=Homo sapiens GN=UBA6 PE=1 SV=1	Homo sapiens GN	UBA6	UBA6_HUMAN	118 kDa	3.1282
669	T-complex protein 1 subunit eta OS=Homo sapiens GN=CCT7 PE=1 SV=2	Homo sapiens GN	CCT7	TCPH_HUMAN	59 kDa	67.974
670	Selenium-binding protein 1 OS=Homo sapiens GN=SELENBP1 PE=1 SV=2	Homo sapiens GN	SELENBP1	SBP1_HUMAN	52 kDa	7.2954
671	Ubiquitin-conjugating enzyme E2 K OS=Homo sapiens GN=UBE2K PE=1 SV=3	Homo sapiens GN	UBE2K	UBE2K_HUMAN	22 kDa	4.9987
672	3-hydroxyisobutyrate dehydrogenase, mitochondrial OS=Homo sapiens GN=HIBADH PE=1 SV=2	Homo sapiens GN	HIBADH	3HIDH_HUMAN	35 kDa	7.3793
673	Heat shock-related 70 kDa protein 2 OS=Homo sapiens GN=HSPA2 PE=1 SV=1	Homo sapiens GN	HSPA2	HSP72_HUMAN	70 kDa	90.354
674	Transmembrane emp24 domain-containing protein 10 OS=Homo sapiens GN=TMED10 PE=1 SV=2	Homo sapiens GN	TMED10	TMEDA_HUMAN	25 kDa	59.692
675	DnaJ homolog subfamily C member 5 OS=Homo sapiens GN=DNAJC5 PE=1 SV=1	Homo sapiens GN	DNAJC5	DNJC5_HUMAN	22 kDa	74.398
676	Hemoglobin subunit epsilon OS=Homo sapiens GN=HBE1 PE=1 SV=2	Homo sapiens GN	HBE1	HBE_HUMAN	16 kDa	18.932
677	Dolichyl-diphosphooligosaccharide--protein glycosyltransferase subunit 1 OS=Homo sapiens GN=RPN1 PE=1 SV=1	Homo sapiens GN	RPN1	RPN1_HUMAN	69 kDa	19.814
678	T-complex protein 1 subunit zeta OS=Homo sapiens GN=CCT6A PE=1 SV=3	Homo sapiens GN	CCT6A	TCPZ_HUMAN	58 kDa	86.617
679	Coronin-1B OS=Homo sapiens GN=CORO1B PE=1 SV=1	Homo sapiens GN	CORO1B	COR1B_HUMAN	54 kDa	5.5201
680	Collagen alpha-3(VI) chain OS=Homo sapiens GN=COL6A3 PE=1 SV=5	Homo sapiens GN	COL6A3	CO6A3_HUMAN	344 kDa	117.64
681	Ras-related protein Rab-8A OS=Homo sapiens GN=RAB8A PE=1 SV=1	Homo sapiens GN	RAB8A	RAB8A_HUMAN	24 kDa	64.288
682	Keratin, type II cytoskeletal 5 OS=Homo sapiens GN=KRT5 PE=1 SV=3	Homo sapiens GN	KRT5	K2C5_HUMAN	62 kDa	623.22
683	Transmembrane emp24 domain-containing protein 2 OS=Homo sapiens GN=TMED2 PE=1 SV=1	Homo sapiens GN	TMED2	TMED2_HUMAN	23 kDa	37.245
684	ADP-ribosylation factor 3 OS=Homo sapiens GN=ARF3 PE=1 SV=2	Homo sapiens GN	ARF3	ARF3_HUMAN	21 kDa	103.22
685	Heterogeneous nuclear ribonucleoproteins A2/B1 OS=Homo sapiens GN=HNRNPA2B1 PE=1 SV=2	Homo sapiens GN	HNRNPA2B1	ROA2_HUMAN	37 kDa	29.397
686	Ragulator complex protein LAMTOR2 OS=Homo sapiens GN=LAMTOR2 PE=1 SV=1	Homo sapiens GN	LAMTOR2	LTOR2_HUMAN	14 kDa	8.2965
687	60S ribosomal protein L12 OS=Homo sapiens GN=RPL12 PE=1 SV=1	Homo sapiens GN	RPL12	RL12_HUMAN	18 kDa	24.726
688	40S ribosomal protein S21 OS=Homo sapiens GN=RPS21 PE=1 SV=1	Homo sapiens GN	RPS21	RS21_HUMAN	9 kDa	4.2274
689	Myosin light polypeptide 6 OS=Homo sapiens GN=MYL6 PE=1 SV=2	Homo sapiens GN	MYL6	MYL6_HUMAN	17 kDa	65.877
690	Collagen alpha-2(VI) chain OS=Homo sapiens GN=COL6A2 PE=1 SV=4	Homo sapiens GN	COL6A2	CO6A2_HUMAN	109 kDa	54.254
691	Ras-related protein Rab-11B OS=Homo sapiens GN=RAB11B PE=1 SV=4	Homo sapiens GN	RAB11B	RB11B_HUMAN	24 kDa	47.289
692	Ras-related protein Rab-5C OS=Homo sapiens GN=RAB5C PE=1 SV=2	Homo sapiens GN	RAB5C	RAB5C_HUMAN	23 kDa	22.322
693	Protein deglycase DJ-1 OS=Homo sapiens GN=PARK7 PE=1 SV=2	Homo sapiens GN	PARK7	PARK7_HUMAN	20 kDa	57.366
694	Ras-related protein Rab-6A OS=Homo sapiens GN=RAB6A PE=1 SV=3	Homo sapiens GN	RAB6A	RAB6A_HUMAN	24 kDa	50.833
695	ATP-dependent RNA helicase A OS=Homo sapiens GN=DHX9 PE=1 SV=4	Homo sapiens GN	DHX9	DHX9_HUMAN	141 kDa	22.999
696	T-complex protein 1 subunit delta OS=Homo sapiens GN=CCT4 PE=1 SV=4	Homo sapiens GN	CCT4	TCPD_HUMAN	58 kDa	61.569
697	Collagen alpha-1(VI) chain OS=Homo sapiens GN=COL6A1 PE=1 SV=3	Homo sapiens GN	COL6A1	CO6A1_HUMAN	109 kDa	98.692
698	Glutathione S-transferase Mu 1 OS=Homo sapiens GN=GSTM1 PE=1 SV=3	Homo sapiens GN	GSTM1	GSTM1_HUMAN	26 kDa	8.6922
699	Cytosol aminopeptidase OS=Homo sapiens GN=LAP3 PE=1 SV=3	Homo sapiens GN	LAP3	AMPL_HUMAN	56 kDa	26.373
700	Plasma membrane calcium-transporting ATPase 4 OS=Homo sapiens GN=ATP2B4 PE=1 SV=2	Homo sapiens GN	ATP2B4	AT2B4_HUMAN	138 kDa	44.251
701	Ras-related protein Rab-10 OS=Homo sapiens GN=RAB10 PE=1 SV=1	Homo sapiens GN	RAB10	RAB10_HUMAN	23 kDa	71.377
702	V-type proton ATPase catalytic subunit A OS=Homo sapiens GN=ATP6V1A PE=1 SV=2	Homo sapiens GN	ATP6V1A	VATA_HUMAN	68 kDa	172.89
703	40S ribosomal protein S5 OS=Homo sapiens GN=RPS5 PE=1 SV=4	Homo sapiens GN	RPS5	RS5_HUMAN	23 kDa	45.052
704	ATP-dependent 6-phosphofructokinase, platelet type OS=Homo sapiens GN=PFKP PE=1 SV=2	Homo sapiens GN	PFKP	PFKAP_HUMAN	86 kDa	48.208
706	T-complex protein 1 subunit theta OS=Homo sapiens GN=CCT8 PE=1 SV=4	Homo sapiens GN	CCT8	TCPQ_HUMAN	60 kDa	50.752
707	Guanine nucleotide-binding protein G(s) subunit alpha isoforms XLas OS=Homo sapiens GN=GNAS PE=1 SV=2	Homo sapiens GN	GNAS	GNAS1_HUMAN	111 kDa	65.697
708	Immunoglobulin superfamily member 1 OS=Homo sapiens GN=IGSF1 PE=1 SV=3	Homo sapiens GN	IGSF1	IGSF1_HUMAN	149 kDa	54.259
709	Ras-related protein Rab-3A OS=Homo sapiens GN=RAB3A PE=1 SV=1	Homo sapiens GN	RAB3A	RAB3A_HUMAN	25 kDa	109.65
710	Actin, alpha cardiac muscle 1 OS=Homo sapiens GN=ACTC1 PE=1 SV=1	Homo sapiens GN	ACTC1	ACTC_HUMAN	42 kDa	710.53
711	Actin-related protein 2/3 complex subunit 5 OS=Homo sapiens GN=ARPC5 PE=1 SV=3	Homo sapiens GN	ARPC5	ARPC5_HUMAN	16 kDa	10.245
712	Aconitate hydratase, mitochondrial OS=Homo sapiens GN=ACO2 PE=1 SV=2	Homo sapiens GN	ACO2	ACON_HUMAN	85 kDa	65.6
713	60S ribosomal protein L11 OS=Homo sapiens GN=RPL11 PE=1 SV=2	Homo sapiens GN	RPL11	RL11_HUMAN	20 kDa	34.966
714	Proteasome subunit alpha type-6 OS=Homo sapiens GN=PSMA6 PE=1 SV=1	Homo sapiens GN	PSMA6	PSA6_HUMAN	27 kDa	18.602
715	RuvB-like 1 OS=Homo sapiens GN=RUVBL1 PE=1 SV=1	Homo sapiens GN	RUVBL1	RUVB1_HUMAN	50 kDa	16.56
716	Septin-9 OS=Homo sapiens GN=SEPT9 PE=1 SV=2	Homo sapiens GN	Sept9	SEPT9_HUMAN	65 kDa	52.082
717	Fructose-bisphosphate aldolase C OS=Homo sapiens GN=ALDOC PE=1 SV=2	Homo sapiens GN	ALDOC	ALDOC_HUMAN	39 kDa	25.6
718	ATP synthase subunit beta, mitochondrial OS=Homo sapiens GN=ATP5B PE=1 SV=3	Homo sapiens GN	ATP5B	ATPB_HUMAN	57 kDa	375.94
719	Proteasome subunit beta type-2 OS=Homo sapiens GN=PSMB2 PE=1 SV=1	Homo sapiens GN	PSMB2	PSB2_HUMAN	23 kDa	9.9006
720	26S proteasome non-ATPase regulatory subunit 8 OS=Homo sapiens GN=PSMD8 PE=1 SV=2	Homo sapiens GN	PSMD8	PSMD8_HUMAN	40 kDa	21.07
721	Succinyl-CoA:3-ketoacid coenzyme A transferase 1, mitochondrial OS=Homo sapiens GN=OXCT1 PE=1 SV=1	Homo sapiens GN	OXCT1	SCOT1_HUMAN	56 kDa	27.359
722	Small nuclear ribonucleoprotein E OS=Homo sapiens GN=SNRPE PE=1 SV=1	Homo sapiens GN	SNRPE	RUXE_HUMAN	11 kDa	6.1803
723	Protein S100-A7 OS=Homo sapiens GN=S100A7 PE=1 SV=4	Homo sapiens GN	S100A7	S10A7_HUMAN	11 kDa	6.1803
724	Keratin, type I cytoskeletal 14 OS=Homo sapiens GN=KRT14 PE=1 SV=4	Homo sapiens GN	KRT14	K1C14_HUMAN	52 kDa	437.59
725	Synaptic vesicle membrane protein VAT-1 homolog OS=Homo sapiens GN=VAT1 PE=1 SV=2	Homo sapiens GN	VAT1	VAT1_HUMAN	42 kDa	125.58
726	Receptor expression-enhancing protein 5 OS=Homo sapiens GN=REEP5 PE=1 SV=3	Homo sapiens GN	REEP5	REEP5_HUMAN	21 kDa	12.361
727	cAMP-dependent protein kinase catalytic subunit beta OS=Homo sapiens GN=PRKACB PE=1 SV=2	Homo sapiens GN	PRKACB	KAPCB_HUMAN	41 kDa	17.432
728	Sodium/potassium-transporting ATPase subunit alpha-1 OS=Homo sapiens GN=ATP1A1 PE=1 SV=1	Homo sapiens GN	ATP1A1	AT1A1_HUMAN	113 kDa	249.59
729	Importin subunit beta-1 OS=Homo sapiens GN=KPNB1 PE=1 SV=2	Homo sapiens GN	KPNB1	IMB1_HUMAN	97 kDa	92.187
730	60S ribosomal protein L27a OS=Homo sapiens GN=RPL27A PE=1 SV=2	Homo sapiens GN	RPL27A	RL27A_HUMAN	17 kDa	6.1803
731	Trafficking protein particle complex subunit 3 OS=Homo sapiens GN=TRAPPC3 PE=1 SV=1	Homo sapiens GN	TRAPPC3	TPPC3_HUMAN	20 kDa	6.1803
732	Cell division control protein 42 homolog OS=Homo sapiens GN=CDC42 PE=1 SV=2	Homo sapiens GN	CDC42	CDC42_HUMAN	21 kDa	48.941
733	Ras-related protein Rab-5B OS=Homo sapiens GN=RAB5B PE=1 SV=1	Homo sapiens GN	RAB5B	RAB5B_HUMAN	24 kDa	30.265
734	Cofilin-1 OS=Homo sapiens GN=CFL1 PE=1 SV=3	Homo sapiens GN	CFL1	COF1_HUMAN	19 kDa	101.82
735	Proteasome subunit alpha type-7 OS=Homo sapiens GN=PSMA7 PE=1 SV=1	Homo sapiens GN	PSMA7	PSA7_HUMAN	28 kDa	24.838
736	Eukaryotic translation initiation factor 5A-1 OS=Homo sapiens GN=EIF5A PE=1 SV=2	Homo sapiens GN	EIF5A	IF5A1_HUMAN	17 kDa	28.954
737	Ectonucleotide pyrophosphatase/phosphodiesterase family member 6 OS=Homo sapiens GN=ENPP6 PE=1 SV=2	Homo sapiens GN	ENPP6	ENPP6_HUMAN	50 kDa	11.04
738	Prostaglandin E synthase 3 OS=Homo sapiens GN=PTGES3 PE=1 SV=1	Homo sapiens GN	PTGES3	TEBP_HUMAN	19 kDa	8.2916
739	T-complex protein 1 subunit beta OS=Homo sapiens GN=CCT2 PE=1 SV=4	Homo sapiens GN	CCT2	TCPB_HUMAN	57 kDa	77.175
740	60 kDa heat shock protein, mitochondrial OS=Homo sapiens GN=HSPD1 PE=1 SV=2	Homo sapiens GN	HSPD1	CH60_HUMAN	61 kDa	200.98
741	26S proteasome non-ATPase regulatory subunit 3 OS=Homo sapiens GN=PSMD3 PE=1 SV=2	Homo sapiens GN	PSMD3	PSMD3_HUMAN	61 kDa	68.767
742	Prolow-density lipoprotein receptor-related protein 1 OS=Homo sapiens GN=LRP1 PE=1 SV=2	Homo sapiens GN	LRP1	LRP1_HUMAN	505 kDa	8.6961
743	40S ribosomal protein S12 OS=Homo sapiens GN=RPS12 PE=1 SV=3	Homo sapiens GN	RPS12	RS12_HUMAN	15 kDa	30.739
744	Proteasome subunit beta type-3 OS=Homo sapiens GN=PSMB3 PE=1 SV=2	Homo sapiens GN	PSMB3	PSB3_HUMAN	23 kDa	12.391
745	Peptidyl-prolyl cis-trans isomerase A OS=Homo sapiens GN=PPIA PE=1 SV=2	Homo sapiens GN	PPIA	PPIA_HUMAN	18 kDa	187.3
746	Nucleophosmin OS=Homo sapiens GN=NPM1 PE=1 SV=2	Homo sapiens GN	NPM1	NPM_HUMAN	33 kDa	41.624
747	Transmembrane 9 superfamily member 2 OS=Homo sapiens GN=TM9SF2 PE=1 SV=1	Homo sapiens GN	TM9SF2	TM9S2_HUMAN	76 kDa	4.6077
748	40S ribosomal protein S3 OS=Homo sapiens GN=RPS3 PE=1 SV=2	Homo sapiens GN	RPS3	RS3_HUMAN	27 kDa	97.67
749	Alpha-centractin OS=Homo sapiens GN=ACTR1A PE=1 SV=1	Homo sapiens GN	ACTR1A	ACTZ_HUMAN	43 kDa	80.868
750	14-3-3 protein epsilon OS=Homo sapiens GN=YWHAE PE=1 SV=1	Homo sapiens GN	YWHAE	1433E_HUMAN	29 kDa	124.97
751	Protein disulfide-isomerase A3 OS=Homo sapiens GN=PDIA3 PE=1 SV=4	Homo sapiens GN	PDIA3	PDIA3_HUMAN	57 kDa	40.652
752	Keratin, type I cytoskeletal 16 OS=Homo sapiens GN=KRT16 PE=1 SV=4	Homo sapiens GN	KRT16	K1C16_HUMAN	51 kDa	314.36
753	Myotrophin OS=Homo sapiens GN=MTPN PE=1 SV=2	Homo sapiens GN	MTPN	MTPN_HUMAN	13 kDa	10.245
754	Thioredoxin OS=Homo sapiens GN=TXN PE=1 SV=3	Homo sapiens GN	TXN	THIO_HUMAN	12 kDa	38.751
755	ATP synthase subunit gamma, mitochondrial OS=Homo sapiens GN=ATP5C1 PE=1 SV=1	Homo sapiens GN	ATP5C1	ATPG_HUMAN	33 kDa	3.7203
756	Annexin A6 OS=Homo sapiens GN=ANXA6 PE=1 SV=3	Homo sapiens GN	ANXA6	ANXA6_HUMAN	76 kDa	106.57
757	60S acidic ribosomal protein P2 OS=Homo sapiens GN=RPLP2 PE=1 SV=1	Homo sapiens GN	RPLP2	RLA2_HUMAN	12 kDa	45.756
758	Guanine nucleotide-binding protein G(I)/G(S)/G(T) subunit beta-2 OS=Homo sapiens GN=GNB2 PE=1 SV=3	Homo sapiens GN	GNB2	GBB2_HUMAN	37 kDa	72.344
760	Electron transfer flavoprotein subunit alpha, mitochondrial OS=Homo sapiens GN=ETFA PE=1 SV=1	Homo sapiens GN	ETFA	ETFA_HUMAN	35 kDa	28.813
761	Rab GDP dissociation inhibitor alpha OS=Homo sapiens GN=GDI1 PE=1 SV=2	Homo sapiens GN	GDI1	GDIA_HUMAN	51 kDa	27.56
762	Ras-related protein Rab-5A OS=Homo sapiens GN=RAB5A PE=1 SV=2	Homo sapiens GN	RAB5A	RAB5A_HUMAN	24 kDa	26.963
763	6-phosphogluconolactonase OS=Homo sapiens GN=PGLS PE=1 SV=2	Homo sapiens GN	PGLS	6PGL_HUMAN	28 kDa	18.602
764	Nucleoside diphosphate kinase B OS=Homo sapiens GN=NME2 PE=1 SV=1	Homo sapiens GN	NME2	NDKB_HUMAN	17 kDa	59.85
765	14-3-3 protein eta OS=Homo sapiens GN=YWHAH PE=1 SV=4	Homo sapiens GN	YWHAH	1433F_HUMAN	28 kDa	53.693
766	Ketimine reductase mu-crystallin OS=Homo sapiens GN=CRYM PE=1 SV=1	Homo sapiens GN	CRYM	CRYM_HUMAN	34 kDa	19.853
767	Endoplasmin OS=Homo sapiens GN=HSP90B1 PE=1 SV=1	Homo sapiens GN	HSP90B1	ENPL_HUMAN	92 kDa	180.01
768	Actin, cytoplasmic 2 OS=Homo sapiens GN=ACTG1 PE=1 SV=1	Homo sapiens GN	ACTG1	ACTG_HUMAN	42 kDa	1016.2
769	Synaptophysin OS=Homo sapiens GN=SYP PE=1 SV=3	Homo sapiens GN	SYP	SYPH_HUMAN	34 kDa	9.2838
770	Eukaryotic translation initiation factor 1 OS=Homo sapiens GN=EIF1 PE=1 SV=1	Homo sapiens GN	EIF1	EIF1_HUMAN	13 kDa	2.1161
771	L-xylulose reductase OS=Homo sapiens GN=DCXR PE=1 SV=2	Homo sapiens GN	DCXR	DCXR_HUMAN	26 kDa	7.4406
772	Endoplasmic reticulum resident protein 44 OS=Homo sapiens GN=ERP44 PE=1 SV=1	Homo sapiens GN	ERP44	ERP44_HUMAN	47 kDa	5.5201
773	Dihydropyrimidinase-related protein 2 OS=Homo sapiens GN=DPYSL2 PE=1 SV=1	Homo sapiens GN	DPYSL2	DPYL2_HUMAN	62 kDa	224.58
774	Elongation factor 1-alpha 1 OS=Homo sapiens GN=EEF1A1 PE=1 SV=1	Homo sapiens GN	EEF1A1	EF1A1_HUMAN (+1)	50 kDa	276.95
775	WD repeat-containing protein 1 OS=Homo sapiens GN=WDR1 PE=1 SV=4	Homo sapiens GN	WDR1	WDR1_HUMAN	66 kDa	95.829
776	Calmodulin OS=Homo sapiens GN=CALM1 PE=1 SV=2	Homo sapiens GN	CALM1	CALM_HUMAN	17 kDa	26.837
777	Glyceraldehyde-3-phosphate dehydrogenase OS=Homo sapiens GN=GAPDH PE=1 SV=3	Homo sapiens GN	GAPDH	G3P_HUMAN	36 kDa	382.47
778	Medium-chain specific acyl-CoA dehydrogenase, mitochondrial OS=Homo sapiens GN=ACADM PE=1 SV=1	Homo sapiens GN	ACADM	ACADM_HUMAN	47 kDa	5.5201
779	Guanine nucleotide-binding protein G(I)/G(S)/G(T) subunit beta-1 OS=Homo sapiens GN=GNB1 PE=1 SV=3	Homo sapiens GN	GNB1	GBB1_HUMAN	37 kDa	85.628
780	Trans-1,2-dihydrobenzene-1,2-diol dehydrogenase OS=Homo sapiens GN=DHDH PE=1 SV=1	Homo sapiens GN	DHDH	DHDH_HUMAN	36 kDa	7.4406
781	V-type proton ATPase subunit H OS=Homo sapiens GN=ATP6V1H PE=1 SV=1	Homo sapiens GN	ATP6V1H	VATH_HUMAN	56 kDa	18.085
782	T-complex protein 1 subunit gamma OS=Homo sapiens GN=CCT3 PE=1 SV=4	Homo sapiens GN	CCT3	TCPG_HUMAN	61 kDa	59.535
783	Multifunctional protein ADE2 OS=Homo sapiens GN=PAICS PE=1 SV=3	Homo sapiens GN	PAICS	PUR6_HUMAN	47 kDa	26.083
784	Cytoplasmic dynein 1 heavy chain 1 OS=Homo sapiens GN=DYNC1H1 PE=1 SV=5	Homo sapiens GN	DYNC1H1	DYHC1_HUMAN	532 kDa	272.84
785	Glycogen phosphorylase, liver form OS=Homo sapiens GN=PYGL PE=1 SV=4	Homo sapiens GN	PYGL	PYGL_HUMAN	97 kDa	72.248
786	V-type proton ATPase subunit B, brain isoform OS=Homo sapiens GN=ATP6V1B2 PE=1 SV=3	Homo sapiens GN	ATP6V1B2	VATB2_HUMAN	57 kDa	94.335
787	Gamma-enolase OS=Homo sapiens GN=ENO2 PE=1 SV=3	Homo sapiens GN	ENO2	ENOG_HUMAN	47 kDa	73.137
788	Tubulin alpha-1A chain OS=Homo sapiens GN=TUBA1A PE=1 SV=1	Homo sapiens GN	TUBA1A	TBA1A_HUMAN	50 kDa	393.16
789	Proteasome subunit alpha type-1 OS=Homo sapiens GN=PSMA1 PE=1 SV=1	Homo sapiens GN	PSMA1	PSA1_HUMAN	30 kDa	13.616
790	Histone H3.1 OS=Homo sapiens GN=HIST1H3A PE=1 SV=2	Homo sapiens GN	HIST1H3A	H31_HUMAN	15 kDa	8.2965
791	Guanine nucleotide-binding protein G(i) subunit alpha-2 OS=Homo sapiens GN=GNAI2 PE=1 SV=3	Homo sapiens GN	GNAI2	GNAI2_HUMAN	40 kDa	97.653
792	Arginine--tRNA ligase, cytoplasmic OS=Homo sapiens GN=RARS PE=1 SV=2	Homo sapiens GN	RARS	SYRC_HUMAN	75 kDa	25.194
793	Tubulin alpha-1B chain OS=Homo sapiens GN=TUBA1B PE=1 SV=1	Homo sapiens GN	TUBA1B	TBA1B_HUMAN	50 kDa	397.17
794	Actin-related protein 2/3 complex subunit 4 OS=Homo sapiens GN=ARPC4 PE=1 SV=3	Homo sapiens GN	ARPC4	ARPC4_HUMAN	20 kDa	40.397
795	60S acidic ribosomal protein P1 OS=Homo sapiens GN=RPLP1 PE=1 SV=1	Homo sapiens GN	RPLP1	RLA1_HUMAN	12 kDa	6.1803
796	Heat shock protein HSP 90-beta OS=Homo sapiens GN=HSP90AB1 PE=1 SV=4	Homo sapiens GN	HSP90AB1	HS90B_HUMAN	83 kDa	275.39
797	60S ribosomal protein L28 OS=Homo sapiens GN=RPL28 PE=1 SV=3	Homo sapiens GN	RPL28	RL28_HUMAN	16 kDa	12.361
798	Ras-related protein Ral-A OS=Homo sapiens GN=RALA PE=1 SV=1	Homo sapiens GN	RALA	RALA_HUMAN	24 kDa	4.9853
799	Prefoldin subunit 4 OS=Homo sapiens GN=PFDN4 PE=1 SV=1	Homo sapiens GN	PFDN4	PFD4_HUMAN	15 kDa	4.0691
800	Translocon-associated protein subunit alpha OS=Homo sapiens GN=SSR1 PE=1 SV=3	Homo sapiens GN	SSR1	SSRA_HUMAN	32 kDa	7.4406
801	Dynein light chain 1, cytoplasmic OS=Homo sapiens GN=DYNLL1 PE=1 SV=1	Homo sapiens GN	DYNLL1	DYL1_HUMAN	10 kDa	12.198
802	14-3-3 protein gamma OS=Homo sapiens GN=YWHAG PE=1 SV=2	Homo sapiens GN	YWHAG	1433G_HUMAN	28 kDa	81.13
803	Destrin OS=Homo sapiens GN=DSTN PE=1 SV=3	Homo sapiens GN	DSTN	DEST_HUMAN	19 kDa	39.035
804	26S proteasome non-ATPase regulatory subunit 13 OS=Homo sapiens GN=PSMD13 PE=1 SV=2	Homo sapiens GN	PSMD13	PSD13_HUMAN	43 kDa	22.813
805	Actin-related protein 2/3 complex subunit 3 OS=Homo sapiens GN=ARPC3 PE=1 SV=3	Homo sapiens GN	ARPC3	ARPC3_HUMAN	21 kDa	33.018
806	UPF0577 protein KIAA1324 OS=Homo sapiens GN=KIAA1324 PE=2 SV=2	Homo sapiens GN	KIAA1324	K1324_HUMAN	111 kDa	9.6441
807	Calnexin OS=Homo sapiens GN=CANX PE=1 SV=2	Homo sapiens GN	CANX	CALX_HUMAN	68 kDa	33.918
808	Heat shock protein HSP 90-alpha OS=Homo sapiens GN=HSP90AA1 PE=1 SV=5	Homo sapiens GN	HSP90AA1	HS90A_HUMAN	85 kDa	289.74
809	Mitogen-activated protein kinase 1 OS=Homo sapiens GN=MAPK1 PE=1 SV=3	Homo sapiens GN	MAPK1	MK01_HUMAN	41 kDa	27.569
810	26S proteasome non-ATPase regulatory subunit 14 OS=Homo sapiens GN=PSMD14 PE=1 SV=1	Homo sapiens GN	PSMD14	PSDE_HUMAN	35 kDa	17.35
811	Heat shock 70 kDa protein 1B OS=Homo sapiens GN=HSPA1B PE=1 SV=1	Homo sapiens GN	HSPA1B	HS71B_HUMAN	70 kDa	214.29
812	Proteasome subunit alpha type-4 OS=Homo sapiens GN=PSMA4 PE=1 SV=1	Homo sapiens GN	PSMA4	PSA4_HUMAN	29 kDa	8.6922
813	DnaJ homolog subfamily B member 1 OS=Homo sapiens GN=DNAJB1 PE=1 SV=4	Homo sapiens GN	DNAJB1	DNJB1_HUMAN	38 kDa	2.4687
814	L-lactate dehydrogenase B chain OS=Homo sapiens GN=LDHB PE=1 SV=2	Homo sapiens GN	LDHB	LDHB_HUMAN	37 kDa	103.61
815	40S ribosomal protein S11 OS=Homo sapiens GN=RPS11 PE=1 SV=3	Homo sapiens GN	RPS11	RS11_HUMAN	18 kDa	14.314
816	Guanine nucleotide-binding protein G(I)/G(S)/G(O) subunit gamma-12 OS=Homo sapiens GN=GNG12 PE=1 SV=3	Homo sapiens GN	GNG12	GBG12_HUMAN	8 kDa	14.477
817	Rho GDP-dissociation inhibitor 1 OS=Homo sapiens GN=ARHGDIA PE=1 SV=3	Homo sapiens GN	ARHGDIA	GDIR1_HUMAN	23 kDa	23.672
818	Keratin, type II cytoskeletal 6A OS=Homo sapiens GN=KRT6A PE=1 SV=3	Homo sapiens GN	KRT6A	K2C6A_HUMAN	60 kDa	441.49
819	Actin-related protein 2/3 complex subunit 2 OS=Homo sapiens GN=ARPC2 PE=1 SV=1	Homo sapiens GN	ARPC2	ARPC2_HUMAN	34 kDa	57.022
820	Carbonyl reductase [NADPH] 1 OS=Homo sapiens GN=CBR1 PE=1 SV=3	Homo sapiens GN	CBR1	CBR1_HUMAN	30 kDa	9.9572
821	Coiled-coil domain-containing protein 66 OS=Homo sapiens GN=CCDC66 PE=1 SV=4	Homo sapiens GN	CCDC66	CCD66_HUMAN	109 kDa	4.9719
822	Ras-related C3 botulinum toxin substrate 1 OS=Homo sapiens GN=RAC1 PE=1 SV=1	Homo sapiens GN	RAC1	RAC1_HUMAN	21 kDa	57.576
823	cAMP-dependent protein kinase catalytic subunit alpha OS=Homo sapiens GN=PRKACA PE=1 SV=2	Homo sapiens GN	PRKACA	KAPCA_HUMAN	41 kDa	16.52
824	Transitional endoplasmic reticulum ATPase OS=Homo sapiens GN=VCP PE=1 SV=4	Homo sapiens GN	VCP	TERA_HUMAN	89 kDa	286.98
825	Guanine nucleotide-binding protein subunit beta-2-like 1 OS=Homo sapiens GN=GNB2L1 PE=1 SV=3	Homo sapiens GN	GNB2L1	GBLP_HUMAN	35 kDa	53.213
826	Protein disulfide-isomerase A6 OS=Homo sapiens GN=PDIA6 PE=1 SV=1	Homo sapiens GN	PDIA6	PDIA6_HUMAN	48 kDa	22.049
827	Protein disulfide-isomerase OS=Homo sapiens GN=P4HB PE=1 SV=3	Homo sapiens GN	P4HB	PDIA1_HUMAN	57 kDa	40.863
828	Dihydropteridine reductase OS=Homo sapiens GN=QDPR PE=1 SV=2	Homo sapiens GN	QDPR	DHPR_HUMAN	26 kDa	13.63
829	Glycine--tRNA ligase OS=Homo sapiens GN=GARS PE=1 SV=3	Homo sapiens GN	GARS	SYG_HUMAN	83 kDa	37.868
830	Protein TFG OS=Homo sapiens GN=TFG PE=1 SV=2	Homo sapiens GN	TFG	TFG_HUMAN	43 kDa	6.3435
831	Guanine nucleotide-binding protein G(k) subunit alpha OS=Homo sapiens GN=GNAI3 PE=1 SV=3	Homo sapiens GN	GNAI3	GNAI3_HUMAN	41 kDa	31.075
832	Succinate-semialdehyde dehydrogenase, mitochondrial OS=Homo sapiens GN=ALDH5A1 PE=1 SV=2	Homo sapiens GN	ALDH5A1	SSDH_HUMAN	57 kDa	5.5201
833	Ras-related protein Rab-7a OS=Homo sapiens GN=RAB7A PE=1 SV=1	Homo sapiens GN	RAB7A	RAB7A_HUMAN	23 kDa	42.569
834	Phosphoglucomutase-2 OS=Homo sapiens GN=PGM2 PE=1 SV=4	Homo sapiens GN	PGM2	PGM2_HUMAN	68 kDa	36.729
835	26S proteasome non-ATPase regulatory subunit 6 OS=Homo sapiens GN=PSMD6 PE=1 SV=1	Homo sapiens GN	PSMD6	PSMD6_HUMAN	46 kDa	24.872
836	Transaldolase OS=Homo sapiens GN=TALDO1 PE=1 SV=2	Homo sapiens GN	TALDO1	TALDO_HUMAN	38 kDa	6.2503
837	Mitochondrial fission 1 protein OS=Homo sapiens GN=FIS1 PE=1 SV=2	Homo sapiens GN	FIS1	FIS1_HUMAN	17 kDa	6.1803
838	Tubulin beta-4B chain OS=Homo sapiens GN=TUBB4B PE=1 SV=1	Homo sapiens GN	TUBB4B	TBB4B_HUMAN	50 kDa	486.4
839	14-3-3 protein beta/alpha OS=Homo sapiens GN=YWHAB PE=1 SV=3	Homo sapiens GN	YWHAB	1433B_HUMAN	28 kDa	72.599
840	Tubulin beta-2A chain OS=Homo sapiens GN=TUBB2A PE=1 SV=1	Homo sapiens GN	TUBB2A	TBB2A_HUMAN	50 kDa	427.37
841	Ragulator complex protein LAMTOR3 OS=Homo sapiens GN=LAMTOR3 PE=1 SV=1	Homo sapiens GN	LAMTOR3	LTOR3_HUMAN	14 kDa	6.1803
842	Phosphoglycerate kinase 1 OS=Homo sapiens GN=PGK1 PE=1 SV=3	Homo sapiens GN	PGK1	PGK1_HUMAN	45 kDa	162.48
843	60S ribosomal protein L23 OS=Homo sapiens GN=RPL23 PE=1 SV=1	Homo sapiens GN	RPL23	RL23_HUMAN	15 kDa	16.588
844	60S acidic ribosomal protein P0 OS=Homo sapiens GN=RPLP0 PE=1 SV=1	Homo sapiens GN	RPLP0	RLA0_HUMAN	34 kDa	38.505
845	Cytoplasmic aconitate hydratase OS=Homo sapiens GN=ACO1 PE=1 SV=3	Homo sapiens GN	ACO1	ACOC_HUMAN	98 kDa	40.604
846	Tubulin beta chain OS=Homo sapiens GN=TUBB PE=1 SV=2	Homo sapiens GN	TUBB	TBB5_HUMAN	50 kDa	501.14
847	LanC-like protein 1 OS=Homo sapiens GN=LANCL1 PE=1 SV=1	Homo sapiens GN	LANCL1	LANC1_HUMAN	45 kDa	7.9842
848	Isochorismatase domain-containing protein 1 OS=Homo sapiens GN=ISOC1 PE=1 SV=3	Homo sapiens GN	ISOC1	ISOC1_HUMAN	32 kDa	4.924
849	26S proteasome non-ATPase regulatory subunit 11 OS=Homo sapiens GN=PSMD11 PE=1 SV=3	Homo sapiens GN	PSMD11	PSD11_HUMAN	47 kDa	45.065
850	Hsc70-interacting protein OS=Homo sapiens GN=ST13 PE=1 SV=2	Homo sapiens GN	ST13	F10A1_HUMAN	41 kDa	7.6753
851	Tropomyosin alpha-3 chain OS=Homo sapiens GN=TPM3 PE=1 SV=2	Homo sapiens GN	TPM3	TPM3_HUMAN	33 kDa	45.235
852	DNA damage-binding protein 1 OS=Homo sapiens GN=DDB1 PE=1 SV=1	Homo sapiens GN	DDB1	DDB1_HUMAN	127 kDa	12.483
853	Epoxide hydrolase 1 OS=Homo sapiens GN=EPHX1 PE=1 SV=1	Homo sapiens GN	EPHX1	HYEP_HUMAN	53 kDa	16.601
854	Vesicular integral-membrane protein VIP36 OS=Homo sapiens GN=LMAN2 PE=1 SV=1	Homo sapiens GN	LMAN2	LMAN2_HUMAN	40 kDa	16.085
855	Malate dehydrogenase, cytoplasmic OS=Homo sapiens GN=MDH1 PE=1 SV=4	Homo sapiens GN	MDH1	MDHC_HUMAN	36 kDa	29.492
856	Ubiquitin-conjugating enzyme E2 D3 OS=Homo sapiens GN=UBE2D3 PE=1 SV=1	Homo sapiens GN	UBE2D3	UB2D3_HUMAN	17 kDa	8.2965
857	Sialic acid synthase OS=Homo sapiens GN=NANS PE=1 SV=2	Homo sapiens GN	NANS	SIAS_HUMAN	40 kDa	37.106
858	Calcium/calmodulin-dependent protein kinase type II subunit delta OS=Homo sapiens GN=CAMK2D PE=1 SV=3	Homo sapiens GN	CAMK2D	KCC2D_HUMAN	56 kDa	5.5201
859	Annexin A7 OS=Homo sapiens GN=ANXA7 PE=1 SV=3	Homo sapiens GN	ANXA7	ANXA7_HUMAN	53 kDa	19.032
860	Glycogen phosphorylase, brain form OS=Homo sapiens GN=PYGB PE=1 SV=5	Homo sapiens GN	PYGB	PYGB_HUMAN	97 kDa	146.88
861	Tubulin beta-3 chain OS=Homo sapiens GN=TUBB3 PE=1 SV=2	Homo sapiens GN	TUBB3	TBB3_HUMAN	50 kDa	329.45
862	Cation-dependent mannose-6-phosphate receptor OS=Homo sapiens GN=M6PR PE=1 SV=1	Homo sapiens GN	M6PR	MPRD_HUMAN	31 kDa	6.4804
863	Acetyl-CoA acetyltransferase, mitochondrial OS=Homo sapiens GN=ACAT1 PE=1 SV=1	Homo sapiens GN	ACAT1	THIL_HUMAN	45 kDa	22.119
864	Puromycin-sensitive aminopeptidase OS=Homo sapiens GN=NPEPPS PE=1 SV=2	Homo sapiens GN	NPEPPS	PSA_HUMAN	103 kDa	106.46
865	Actin-related protein 2/3 complex subunit 1B OS=Homo sapiens GN=ARPC1B PE=1 SV=3	Homo sapiens GN	ARPC1B	ARC1B_HUMAN	41 kDa	4.9719
866	Histone H2B type 1-B OS=Homo sapiens GN=HIST1H2BB PE=1 SV=2	Homo sapiens GN	HIST1H2BB	H2B1B_HUMAN	14 kDa	35.955
867	Aldose reductase OS=Homo sapiens GN=AKR1B1 PE=1 SV=3	Homo sapiens GN	AKR1B1	ALDR_HUMAN	36 kDa	18.602
868	14-3-3 protein theta OS=Homo sapiens GN=YWHAQ PE=1 SV=1	Homo sapiens GN	YWHAQ	1433T_HUMAN	28 kDa	90.478
869	Peptidyl-prolyl cis-trans isomerase B OS=Homo sapiens GN=PPIB PE=1 SV=2	Homo sapiens GN	PPIB	PPIB_HUMAN	24 kDa	20.489
870	Mitogen-activated protein kinase 3 OS=Homo sapiens GN=MAPK3 PE=1 SV=4	Homo sapiens GN	MAPK3	MK03_HUMAN	43 kDa	22.072
871	Copine-1 OS=Homo sapiens GN=CPNE1 PE=1 SV=1	Homo sapiens GN	CPNE1	CPNE1_HUMAN	59 kDa	3.6635
872	Serine/threonine-protein phosphatase PP1-beta catalytic subunit OS=Homo sapiens GN=PPP1CB PE=1 SV=3	Homo sapiens GN	PPP1CB	PP1B_HUMAN	37 kDa	49.581
873	40S ribosomal protein S16 OS=Homo sapiens GN=RPS16 PE=1 SV=2	Homo sapiens GN	RPS16	RS16_HUMAN	16 kDa	39.04
874	Dihydrolipoyllysine-residue succinyltransferase component of 2-oxoglutarate dehydrogenase complex, mitochondrial OS=Homo sapiens GN=DLST PE=1 SV=4	Homo sapiens GN	DLST	ODO2_HUMAN	49 kDa	1.8159
875	Exportin-1 OS=Homo sapiens GN=XPO1 PE=1 SV=1	Homo sapiens GN	XPO1	XPO1_HUMAN	123 kDa	27.446
876	Elongation factor 2 OS=Homo sapiens GN=EEF2 PE=1 SV=4	Homo sapiens GN	EEF2	EF2_HUMAN	95 kDa	222
877	60S ribosomal protein L17 OS=Homo sapiens GN=RPL17 PE=1 SV=3	Homo sapiens GN	RPL17	RL17_HUMAN	21 kDa	8.1333
878	Fermitin family homolog 2 OS=Homo sapiens GN=FERMT2 PE=1 SV=1	Homo sapiens GN	FERMT2	FERM2_HUMAN	78 kDa	11.59
879	Proteasome activator complex subunit 2 OS=Homo sapiens GN=PSME2 PE=1 SV=4	Homo sapiens GN	PSME2	PSME2_HUMAN	27 kDa	13.568
880	Nck-associated protein 1 OS=Homo sapiens GN=NCKAP1 PE=1 SV=1	Homo sapiens GN	NCKAP1	NCKP1_HUMAN	129 kDa	6.3942
881	Glyoxalase domain-containing protein 4 OS=Homo sapiens GN=GLOD4 PE=1 SV=1	Homo sapiens GN	GLOD4	GLOD4_HUMAN	35 kDa	6.2236
882	Eukaryotic initiation factor 4A-I OS=Homo sapiens GN=EIF4A1 PE=1 SV=1	Homo sapiens GN	EIF4A1	IF4A1_HUMAN	46 kDa	79.25
883	Histone H4 OS=Homo sapiens GN=HIST1H4A PE=1 SV=2	Homo sapiens GN	HIST1H4A	H4_HUMAN	11 kDa	38.337
884	Stress-70 protein, mitochondrial OS=Homo sapiens GN=HSPA9 PE=1 SV=2	Homo sapiens GN	HSPA9	GRP75_HUMAN	74 kDa	58.606
885	Elongation factor 1-gamma OS=Homo sapiens GN=EEF1G PE=1 SV=3	Homo sapiens GN	EEF1G	EF1G_HUMAN	50 kDa	52.671
886	GTPase HRas OS=Homo sapiens GN=HRAS PE=1 SV=1	Homo sapiens GN	HRAS	RASH_HUMAN	21 kDa	8.4547
887	Phosphoglycerate mutase 1 OS=Homo sapiens GN=PGAM1 PE=1 SV=2	Homo sapiens GN	PGAM1	PGAM1_HUMAN	29 kDa	99.193
888	Fumarate hydratase, mitochondrial OS=Homo sapiens GN=FH PE=1 SV=3	Homo sapiens GN	FH	FUMH_HUMAN	55 kDa	18.465
889	Eukaryotic translation initiation factor 3 subunit H OS=Homo sapiens GN=EIF3H PE=1 SV=1	Homo sapiens GN	EIF3H	EIF3H_HUMAN	40 kDa	4.2639
890	Phospholipid scramblase 3 OS=Homo sapiens GN=PLSCR3 PE=1 SV=2	Homo sapiens GN	PLSCR3	PLS3_HUMAN	32 kDa	4.924
891	COP9 signalosome complex subunit 4 OS=Homo sapiens GN=COPS4 PE=1 SV=1	Homo sapiens GN	COPS4	CSN4_HUMAN	46 kDa	28.053
892	Dolichyl-diphosphooligosaccharide--protein glycosyltransferase 48 kDa subunit OS=Homo sapiens GN=DDOST PE=1 SV=4	Homo sapiens GN	DDOST	OST48_HUMAN	51 kDa	12.865
893	Lysine--tRNA ligase OS=Homo sapiens GN=KARS PE=1 SV=3	Homo sapiens GN	KARS	SYK_HUMAN	68 kDa	9.0399
894	Neutral alpha-glucosidase AB OS=Homo sapiens GN=GANAB PE=1 SV=3	Homo sapiens GN	GANAB	GANAB_HUMAN	107 kDa	34.533
895	40S ribosomal protein S7 OS=Homo sapiens GN=RPS7 PE=1 SV=1	Homo sapiens GN	RPS7	RS7_HUMAN	22 kDa	17.468
896	Eukaryotic translation initiation factor 3 subunit M OS=Homo sapiens GN=EIF3M PE=1 SV=1	Homo sapiens GN	EIF3M	EIF3M_HUMAN	43 kDa	3.6319
897	Alcohol dehydrogenase [NADP(+)] OS=Homo sapiens GN=AKR1A1 PE=1 SV=3	Homo sapiens GN	AKR1A1	AK1A1_HUMAN	37 kDa	6.2369
898	Glucosidase 2 subunit beta OS=Homo sapiens GN=PRKCSH PE=1 SV=2	Homo sapiens GN	PRKCSH	GLU2B_HUMAN	59 kDa	2.0855
899	Cystatin-A OS=Homo sapiens GN=CSTA PE=1 SV=1	Homo sapiens GN	CSTA	CYTA_HUMAN	11 kDa	8.1285
900	Heat shock protein beta-1 OS=Homo sapiens GN=HSPB1 PE=1 SV=2	Homo sapiens GN	HSPB1	HSPB1_HUMAN	23 kDa	73.49
901	1,4-alpha-glucan-branching enzyme OS=Homo sapiens GN=GBE1 PE=1 SV=3	Homo sapiens GN	GBE1	GLGB_HUMAN	80 kDa	22.05
902	Tropomyosin alpha-4 chain OS=Homo sapiens GN=TPM4 PE=1 SV=3	Homo sapiens GN	TPM4	TPM4_HUMAN	29 kDa	38.171
903	Ubiquitin-fold modifier 1 OS=Homo sapiens GN=UFM1 PE=1 SV=1	Homo sapiens GN	UFM1	UFM1_HUMAN	9 kDa	4.0642
904	Triosephosphate isomerase OS=Homo sapiens GN=TPI1 PE=1 SV=3	Homo sapiens GN	TPI1	TPIS_HUMAN	31 kDa	51.594
905	14-3-3 protein zeta/delta OS=Homo sapiens GN=YWHAZ PE=1 SV=1	Homo sapiens GN	YWHAZ	1433Z_HUMAN	28 kDa	90.448
906	ADP/ATP translocase 3 OS=Homo sapiens GN=SLC25A6 PE=1 SV=4	Homo sapiens GN	SLC25A6	ADT3_HUMAN	33 kDa	11.1
907	Transmembrane emp24 domain-containing protein 9 OS=Homo sapiens GN=TMED9 PE=1 SV=2	Homo sapiens GN	TMED9	TMED9_HUMAN	27 kDa	11.1
908	Catenin alpha-1 OS=Homo sapiens GN=CTNNA1 PE=1 SV=1	Homo sapiens GN	CTNNA1	CTNA1_HUMAN	100 kDa	12.578
909	Heat shock cognate 71 kDa protein OS=Homo sapiens GN=HSPA8 PE=1 SV=1	Homo sapiens GN	HSPA8	HSP7C_HUMAN	71 kDa	206.16
910	Proteasome subunit beta type-1 OS=Homo sapiens GN=PSMB1 PE=1 SV=2	Homo sapiens GN	PSMB1	PSB1_HUMAN	26 kDa	12.426
911	Ubiquitin-60S ribosomal protein L40 OS=Homo sapiens GN=UBA52 PE=1 SV=2	Homo sapiens GN	UBA52	RL40_HUMAN	15 kDa	70.888
912	Eukaryotic translation initiation factor 6 OS=Homo sapiens GN=EIF6 PE=1 SV=1	Homo sapiens GN	EIF6	IF6_HUMAN	27 kDa	4.924
913	Plectin OS=Homo sapiens GN=PLEC PE=1 SV=3	Homo sapiens GN	PLEC	PLEC_HUMAN	532 kDa	84.23
914	Mannose-1-phosphate guanyltransferase alpha OS=Homo sapiens GN=GMPPA PE=1 SV=1	Homo sapiens GN	GMPPA	GMPPA_HUMAN	46 kDa	17.007
915	GTP:AMP phosphotransferase AK3, mitochondrial OS=Homo sapiens GN=AK3 PE=1 SV=4	Homo sapiens GN	AK3	KAD3_HUMAN	26 kDa	3.7203
916	Flavin reductase (NADPH) OS=Homo sapiens GN=BLVRB PE=1 SV=3	Homo sapiens GN	BLVRB	BLVRB_HUMAN	22 kDa	3.7203
917	Enoyl-CoA hydratase, mitochondrial OS=Homo sapiens GN=ECHS1 PE=1 SV=4	Homo sapiens GN	ECHS1	ECHM_HUMAN	31 kDa	7.4406
918	Peptidyl-prolyl cis-trans isomerase FKBP2 OS=Homo sapiens GN=FKBP2 PE=1 SV=2	Homo sapiens GN	FKBP2	FKBP2_HUMAN	16 kDa	1.953
919	Glutathione S-transferase Mu 2 OS=Homo sapiens GN=GSTM2 PE=1 SV=2	Homo sapiens GN	GSTM2	GSTM2_HUMAN	26 kDa	12.413
920	Charged multivesicular body protein 4b OS=Homo sapiens GN=CHMP4B PE=1 SV=1	Homo sapiens GN	CHMP4B	CHM4B_HUMAN	25 kDa	8.7056
921	Proteasome subunit alpha type-3 OS=Homo sapiens GN=PSMA3 PE=1 SV=2	Homo sapiens GN	PSMA3	PSA3_HUMAN	28 kDa	9.8959
922	Obg-like ATPase 1 OS=Homo sapiens GN=OLA1 PE=1 SV=2	Homo sapiens GN	OLA1	OLA1_HUMAN	45 kDa	14.631
923	Isoleucine--tRNA ligase, mitochondrial OS=Homo sapiens GN=IARS2 PE=1 SV=2	Homo sapiens GN	IARS2	SYIM_HUMAN	114 kDa	1.0427
924	Junction plakoglobin OS=Homo sapiens GN=JUP PE=1 SV=3	Homo sapiens GN	JUP	PLAK_HUMAN	82 kDa	61.574
925	Unconventional myosin-VI OS=Homo sapiens GN=MYO6 PE=1 SV=4	Homo sapiens GN	MYO6	MYO6_HUMAN	150 kDa	6.5478
926	Acetyl-CoA acetyltransferase, cytosolic OS=Homo sapiens GN=ACAT2 PE=1 SV=2	Homo sapiens GN	ACAT2	THIC_HUMAN	41 kDa	8.3531
927	Actin-related protein 2 OS=Homo sapiens GN=ACTR2 PE=1 SV=1	Homo sapiens GN	ACTR2	ARP2_HUMAN	45 kDa	47.463
928	COP9 signalosome complex subunit 3 OS=Homo sapiens GN=COPS3 PE=1 SV=3	Homo sapiens GN	COPS3	CSN3_HUMAN	48 kDa	18.408
929	Mitotic checkpoint protein BUB3 OS=Homo sapiens GN=BUB3 PE=1 SV=1	Homo sapiens GN	BUB3	BUB3_HUMAN	37 kDa	3.7042
930	Malate dehydrogenase, mitochondrial OS=Homo sapiens GN=MDH2 PE=1 SV=3	Homo sapiens GN	MDH2	MDHM_HUMAN	36 kDa	60.418
931	Hydroxyacyl-coenzyme A dehydrogenase, mitochondrial OS=Homo sapiens GN=HADH PE=1 SV=3	Homo sapiens GN	HADH	HCDH_HUMAN	34 kDa	16.133
932	4-trimethylaminobutyraldehyde dehydrogenase OS=Homo sapiens GN=ALDH9A1 PE=1 SV=3	Homo sapiens GN	ALDH9A1	AL9A1_HUMAN	54 kDa	11.912
933	Annexin A4 OS=Homo sapiens GN=ANXA4 PE=1 SV=4	Homo sapiens GN	ANXA4	ANXA4_HUMAN	36 kDa	48.823
934	Succinate dehydrogenase [ubiquinone] flavoprotein subunit, mitochondrial OS=Homo sapiens GN=SDHA PE=1 SV=2	Homo sapiens GN	SDHA	SDHA_HUMAN	73 kDa	4.2426
935	Tubulin alpha-4A chain OS=Homo sapiens GN=TUBA4A PE=1 SV=1	Homo sapiens GN	TUBA4A	TBA4A_HUMAN	50 kDa	141.15
936	Collagen alpha-1(I) chain OS=Homo sapiens GN=COL1A1 PE=1 SV=5	Homo sapiens GN	COL1A1	CO1A1_HUMAN	139 kDa	3.6416
937	6-phosphogluconate dehydrogenase, decarboxylating OS=Homo sapiens GN=PGD PE=1 SV=3	Homo sapiens GN	PGD	6PGD_HUMAN	53 kDa	31.264
938	Transgelin-2 OS=Homo sapiens GN=TAGLN2 PE=1 SV=3	Homo sapiens GN	TAGLN2	TAGL2_HUMAN	22 kDa	26.674
939	Retinal dehydrogenase 2 OS=Homo sapiens GN=ALDH1A2 PE=1 SV=3	Homo sapiens GN	ALDH1A2	AL1A2_HUMAN	57 kDa	12.888
940	F-actin-capping protein subunit beta OS=Homo sapiens GN=CAPZB PE=1 SV=4	Homo sapiens GN	CAPZB	CAPZB_HUMAN	31 kDa	14.929
941	Prosaposin OS=Homo sapiens GN=PSAP PE=1 SV=2	Homo sapiens GN	PSAP	SAP_HUMAN	58 kDa	8.2916
942	Gelsolin OS=Homo sapiens GN=GSN PE=1 SV=1	Homo sapiens GN	GSN	GELS_HUMAN	86 kDa	19.818
943	Retinal dehydrogenase 1 OS=Homo sapiens GN=ALDH1A1 PE=1 SV=2	Homo sapiens GN	ALDH1A1	AL1A1_HUMAN	55 kDa	52.273
944	10 kDa heat shock protein, mitochondrial OS=Homo sapiens GN=HSPE1 PE=1 SV=2	Homo sapiens GN	HSPE1	CH10_HUMAN	11 kDa	12.361
945	Eukaryotic translation initiation factor 2 subunit 1 OS=Homo sapiens GN=EIF2S1 PE=1 SV=3	Homo sapiens GN	EIF2S1	IF2A_HUMAN	36 kDa	6.1756
946	Vacuolar protein sorting-associated protein 26A OS=Homo sapiens GN=VPS26A PE=1 SV=2	Homo sapiens GN	VPS26A	VP26A_HUMAN	38 kDa	3.7816
947	Tubulin beta-6 chain OS=Homo sapiens GN=TUBB6 PE=1 SV=1	Homo sapiens GN	TUBB6	TBB6_HUMAN	50 kDa	104.47
948	Fructose-bisphosphate aldolase A OS=Homo sapiens GN=ALDOA PE=1 SV=2	Homo sapiens GN	ALDOA	ALDOA_HUMAN	39 kDa	56.584
949	Ras GTPase-activating-like protein IQGAP1 OS=Homo sapiens GN=IQGAP1 PE=1 SV=1	Homo sapiens GN	IQGAP1	IQGA1_HUMAN	189 kDa	80.722
950	Mannose-1-phosphate guanyltransferase beta OS=Homo sapiens GN=GMPPB PE=1 SV=2	Homo sapiens GN	GMPPB	GMPPB_HUMAN	40 kDa	7.3677
951	Chloride intracellular channel protein 4 OS=Homo sapiens GN=CLIC4 PE=1 SV=4	Homo sapiens GN	CLIC4	CLIC4_HUMAN	29 kDa	27.246
952	Aldo-keto reductase family 1 member B10 OS=Homo sapiens GN=AKR1B10 PE=1 SV=2	Homo sapiens GN	AKR1B10	AK1BA_HUMAN	36 kDa	7.4406
953	60S ribosomal protein L10a OS=Homo sapiens GN=RPL10A PE=1 SV=2	Homo sapiens GN	RPL10A	RL10A_HUMAN	25 kDa	10.005
954	40S ribosomal protein SA OS=Homo sapiens GN=RPSA PE=1 SV=4	Homo sapiens GN	RPSA	RSSA_HUMAN	33 kDa	35.482
955	Alpha-enolase OS=Homo sapiens GN=ENO1 PE=1 SV=2	Homo sapiens GN	ENO1	ENOA_HUMAN	47 kDa	137.23
956	Aldehyde dehydrogenase family 16 member A1 OS=Homo sapiens GN=ALDH16A1 PE=1 SV=2	Homo sapiens GN	ALDH16A1	A16A1_HUMAN	85 kDa	3.1444
957	Phosphatidylethanolamine-binding protein 1 OS=Homo sapiens GN=PEBP1 PE=1 SV=3	Homo sapiens GN	PEBP1	PEBP1_HUMAN	21 kDa	12.361
958	Dolichyl-diphosphooligosaccharide--protein glycosyltransferase subunit 2 OS=Homo sapiens GN=RPN2 PE=1 SV=3	Homo sapiens GN	RPN2	RPN2_HUMAN	69 kDa	5.8058
959	ATP-binding cassette sub-family E member 1 OS=Homo sapiens GN=ABCE1 PE=1 SV=1	Homo sapiens GN	ABCE1	ABCE1_HUMAN	67 kDa	3.8583
960	Epithelial cell adhesion molecule OS=Homo sapiens GN=EPCAM PE=1 SV=2	Homo sapiens GN	EPCAM	EPCAM_HUMAN	35 kDa	7.3839
961	Translin OS=Homo sapiens GN=TSN PE=1 SV=1	Homo sapiens GN	TSN	TSN_HUMAN	26 kDa	1.2037
962	Rab GDP dissociation inhibitor beta OS=Homo sapiens GN=GDI2 PE=1 SV=2	Homo sapiens GN	GDI2	GDIB_HUMAN	51 kDa	42.685
963	Eukaryotic initiation factor 4A-II OS=Homo sapiens GN=EIF4A2 PE=1 SV=2	Homo sapiens GN	EIF4A2	IF4A2_HUMAN	46 kDa	56.177
964	Tryptophan--tRNA ligase, cytoplasmic OS=Homo sapiens GN=WARS PE=1 SV=2	Homo sapiens GN	WARS	SYWC_HUMAN	53 kDa	11.04
965	Alpha-crystallin B chain OS=Homo sapiens GN=CRYAB PE=1 SV=2	Homo sapiens GN	CRYAB	CRYAB_HUMAN	20 kDa	6.1803
966	Ferritin heavy chain OS=Homo sapiens GN=FTH1 PE=1 SV=2	Homo sapiens GN	FTH1	FRIH_HUMAN	21 kDa	43.452
967	Copine-3 OS=Homo sapiens GN=CPNE3 PE=1 SV=1	Homo sapiens GN	CPNE3	CPNE3_HUMAN	60 kDa	3.7042
968	Aspartate aminotransferase, cytoplasmic OS=Homo sapiens GN=GOT1 PE=1 SV=3	Homo sapiens GN	GOT1	AATC_HUMAN	46 kDa	8.2802
969	Inorganic pyrophosphatase OS=Homo sapiens GN=PPA1 PE=1 SV=2	Homo sapiens GN	PPA1	IPYR_HUMAN	33 kDa	2.4553
970	Guanine nucleotide-binding protein subunit alpha-11 OS=Homo sapiens GN=GNA11 PE=1 SV=2	Homo sapiens GN	GNA11	GNA11_HUMAN	42 kDa	6.1756
971	Collagen alpha-2(I) chain OS=Homo sapiens GN=COL1A2 PE=1 SV=7	Homo sapiens GN	COL1A2	CO1A2_HUMAN	129 kDa	4.0923
972	Annexin A5 OS=Homo sapiens GN=ANXA5 PE=1 SV=2	Homo sapiens GN	ANXA5	ANXA5_HUMAN	36 kDa	78.265
973	Keratin, type I cytoskeletal 17 OS=Homo sapiens GN=KRT17 PE=1 SV=2	Homo sapiens GN	KRT17	K1C17_HUMAN	48 kDa	204.67
974	Endoplasmic reticulum resident protein 29 OS=Homo sapiens GN=ERP29 PE=1 SV=4	Homo sapiens GN	ERP29	ERP29_HUMAN	29 kDa	3.7203
975	Actin-related protein 3 OS=Homo sapiens GN=ACTR3 PE=1 SV=3	Homo sapiens GN	ACTR3	ARP3_HUMAN	47 kDa	51.27
976	Keratin, type II cytoskeletal 7 OS=Homo sapiens GN=KRT7 PE=1 SV=5	Homo sapiens GN	KRT7	K2C7_HUMAN	51 kDa	95.443
977	Ubiquitin-conjugating enzyme E2 L3 OS=Homo sapiens GN=UBE2L3 PE=1 SV=1	Homo sapiens GN	UBE2L3	UB2L3_HUMAN	18 kDa	6.3435
978	Catenin beta-1 OS=Homo sapiens GN=CTNNB1 PE=1 SV=1	Homo sapiens GN	CTNNB1	CTNB1_HUMAN	85 kDa	7.276
979	NEDD8-conjugating enzyme Ubc12 OS=Homo sapiens GN=UBE2M PE=1 SV=1	Homo sapiens GN	UBE2M	UBC12_HUMAN	21 kDa	6.1803
980	Aminopeptidase B OS=Homo sapiens GN=RNPEP PE=1 SV=2	Homo sapiens GN	RNPEP	AMPB_HUMAN	73 kDa	13.62
981	Annexin A2 OS=Homo sapiens GN=ANXA2 PE=1 SV=2	Homo sapiens GN	ANXA2	ANXA2_HUMAN	39 kDa	190.26
982	ADP/ATP translocase 2 OS=Homo sapiens GN=SLC25A5 PE=1 SV=7	Homo sapiens GN	SLC25A5	ADT2_HUMAN	33 kDa	8.6443
983	Alpha-actinin-1 OS=Homo sapiens GN=ACTN1 PE=1 SV=2	Homo sapiens GN	ACTN1	ACTN1_HUMAN	103 kDa	82.545
984	Protein phosphatase 1 regulatory subunit 7 OS=Homo sapiens GN=PPP1R7 PE=1 SV=1	Homo sapiens GN	PPP1R7	PP1R7_HUMAN	42 kDa	3.6725
985	Quinone oxidoreductase OS=Homo sapiens GN=CRYZ PE=1 SV=1	Homo sapiens GN	CRYZ	QOR_HUMAN	35 kDa	3.7203
986	Prelamin-A/C OS=Homo sapiens GN=LMNA PE=1 SV=1	Homo sapiens GN	LMNA	LMNA_HUMAN	74 kDa	13.771
987	Tubulin beta-4A chain OS=Homo sapiens GN=TUBB4A PE=1 SV=2	Homo sapiens GN	TUBB4A	TBB4A_HUMAN	50 kDa	157.95
988	Alpha-soluble NSF attachment protein OS=Homo sapiens GN=NAPA PE=1 SV=3	Homo sapiens GN	NAPA	SNAA_HUMAN	33 kDa	3.7203
989	SH3 domain-binding glutamic acid-rich-like protein 3 OS=Homo sapiens GN=SH3BGRL3 PE=1 SV=1	Homo sapiens GN	SH3BGRL3	SH3L3_HUMAN	10 kDa	4.0642
990	Glucose-6-phosphate isomerase OS=Homo sapiens GN=GPI PE=1 SV=4	Homo sapiens GN	GPI	G6PI_HUMAN	63 kDa	23.928
991	F-actin-capping protein subunit alpha-1 OS=Homo sapiens GN=CAPZA1 PE=1 SV=3	Homo sapiens GN	CAPZA1	CAZA1_HUMAN	33 kDa	9.8959
992	40S ribosomal protein S3a OS=Homo sapiens GN=RPS3A PE=1 SV=2	Homo sapiens GN	RPS3A	RS3A_HUMAN	30 kDa	8.6922
993	Serine/threonine-protein phosphatase 2A 55 kDa regulatory subunit B alpha isoform OS=Homo sapiens GN=PPP2R2A PE=1 SV=1	Homo sapiens GN	PPP2R2A	2ABA_HUMAN	52 kDa	5.5201
994	Keratin, type II cytoskeletal 8 OS=Homo sapiens GN=KRT8 PE=1 SV=7	Homo sapiens GN	KRT8	K2C8_HUMAN	54 kDa	50.837
995	Protein arginine N-methyltransferase 1 OS=Homo sapiens GN=PRMT1 PE=1 SV=2	Homo sapiens GN	PRMT1	ANM1_HUMAN	42 kDa	14.744
996	Serpin H1 OS=Homo sapiens GN=SERPINH1 PE=1 SV=2	Homo sapiens GN	SERPINH1	SERPH_HUMAN	46 kDa	4.0251
997	Galectin-1 OS=Homo sapiens GN=LGALS1 PE=1 SV=2	Homo sapiens GN	LGALS1	LEG1_HUMAN	15 kDa	18.541
998	Proteasome subunit beta type-4 OS=Homo sapiens GN=PSMB4 PE=1 SV=4	Homo sapiens GN	PSMB4	PSB4_HUMAN	29 kDa	6.1756
999	Spermidine synthase OS=Homo sapiens GN=SRM PE=1 SV=1	Homo sapiens GN	SRM	SPEE_HUMAN	34 kDa	1.2037
1000	Ubiquitin-like modifier-activating enzyme 1 OS=Homo sapiens GN=UBA1 PE=1 SV=3	Homo sapiens GN	UBA1	UBA1_HUMAN	118 kDa	68.251
1001	Aflatoxin B1 aldehyde reductase member 3 OS=Homo sapiens GN=AKR7A3 PE=1 SV=2	Homo sapiens GN	AKR7A3	ARK73_HUMAN	37 kDa	2.4073
1002	Calcium-binding protein 39 OS=Homo sapiens GN=CAB39 PE=1 SV=1	Homo sapiens GN	CAB39	CAB39_HUMAN	40 kDa	1.265
1003	Phosphoglucomutase-1 OS=Homo sapiens GN=PGM1 PE=1 SV=3	Homo sapiens GN	PGM1	PGM1_HUMAN	61 kDa	45.494
1004	Very long-chain specific acyl-CoA dehydrogenase, mitochondrial OS=Homo sapiens GN=ACADVL PE=1 SV=1	Homo sapiens GN	ACADVL	ACADV_HUMAN	70 kDa	3.9992
1005	NAD(P)H-hydrate epimerase OS=Homo sapiens GN=APOA1BP PE=1 SV=2	Homo sapiens GN	APOA1BP	NNRE_HUMAN	32 kDa	3.7203
1006	ATP-citrate synthase OS=Homo sapiens GN=ACLY PE=1 SV=3	Homo sapiens GN	ACLY	ACLY_HUMAN	121 kDa	18.637
1007	Alpha-actinin-4 OS=Homo sapiens GN=ACTN4 PE=1 SV=2	Homo sapiens GN	ACTN4	ACTN4_HUMAN	105 kDa	105.49
1008	Persulfide dioxygenase ETHE1, mitochondrial OS=Homo sapiens GN=ETHE1 PE=1 SV=2	Homo sapiens GN	ETHE1	ETHE1_HUMAN	28 kDa	6.1756
1009	Pyruvate kinase PKM OS=Homo sapiens GN=PKM PE=1 SV=4	Homo sapiens GN	PKM	KPYM_HUMAN	58 kDa	196.84
1010	Adenosylhomocysteinase OS=Homo sapiens GN=AHCY PE=1 SV=4	Homo sapiens GN	AHCY	SAHH_HUMAN	48 kDa	49.424
1011	Cathepsin D OS=Homo sapiens GN=CTSD PE=1 SV=1	Homo sapiens GN	CTSD	CATD_HUMAN	45 kDa	11.362
1012	Prolyl endopeptidase FAP OS=Homo sapiens GN=FAP PE=1 SV=5	Homo sapiens GN	FAP	SEPR_HUMAN	88 kDa	1.0427
1013	Eukaryotic translation initiation factor 2 subunit 3 OS=Homo sapiens GN=EIF2S3 PE=1 SV=3	Homo sapiens GN	EIF2S3	IF2G_HUMAN	51 kDa	3.6319
1014	2',3'-cyclic-nucleotide 3'-phosphodiesterase OS=Homo sapiens GN=CNP PE=1 SV=2	Homo sapiens GN	CNP	CN37_HUMAN	48 kDa	4.1101
1015	Niemann-Pick C1 protein OS=Homo sapiens GN=NPC1 PE=1 SV=2	Homo sapiens GN	NPC1	NPC1_HUMAN	142 kDa	1.3501
1016	Protein S100-A9 OS=Homo sapiens GN=S100A9 PE=1 SV=1	Homo sapiens GN	S100A9	S10A9_HUMAN	13 kDa	14.128
1017	60S ribosomal protein L10 OS=Homo sapiens GN=RPL10 PE=1 SV=4	Homo sapiens GN	RPL10	RL10_HUMAN	25 kDa	5.8315
1018	Sodium/potassium-transporting ATPase subunit beta-1 OS=Homo sapiens GN=ATP1B1 PE=1 SV=1	Homo sapiens GN	ATP1B1	AT1B1_HUMAN	35 kDa	7.3361
1019	40S ribosomal protein S15a OS=Homo sapiens GN=RPS15A PE=1 SV=2	Homo sapiens GN	RPS15A	RS15A_HUMAN	15 kDa	8.2916
1020	Erythrocyte band 7 integral membrane protein OS=Homo sapiens GN=STOM PE=1 SV=3	Homo sapiens GN	STOM	STOM_HUMAN	32 kDa	26.042
1021	Fascin OS=Homo sapiens GN=FSCN1 PE=1 SV=3	Homo sapiens GN	FSCN1	FSCN1_HUMAN	55 kDa	16.506
1022	Calreticulin OS=Homo sapiens GN=CALR PE=1 SV=1	Homo sapiens GN	CALR	CALR_HUMAN	48 kDa	15.794
1023	Fibrillin-1 OS=Homo sapiens GN=FBN1 PE=1 SV=3	Homo sapiens GN	FBN1	FBN1_HUMAN	312 kDa	8.7564
1024	Programmed cell death 6-interacting protein OS=Homo sapiens GN=PDCD6IP PE=1 SV=1	Homo sapiens GN	PDCD6IP	PDC6I_HUMAN	96 kDa	36.635
1025	Aldehyde dehydrogenase, mitochondrial OS=Homo sapiens GN=ALDH2 PE=1 SV=2	Homo sapiens GN	ALDH2	ALDH2_HUMAN	56 kDa	19.311
1026	Alpha-aminoadipic semialdehyde dehydrogenase OS=Homo sapiens GN=ALDH7A1 PE=1 SV=5	Homo sapiens GN	ALDH7A1	AL7A1_HUMAN	58 kDa	2.7601
1027	Protein S100-A8 OS=Homo sapiens GN=S100A8 PE=1 SV=1	Homo sapiens GN	S100A8	S10A8_HUMAN	11 kDa	10.893
1028	60S ribosomal protein L5 OS=Homo sapiens GN=RPL5 PE=1 SV=3	Homo sapiens GN	RPL5	RL5_HUMAN	34 kDa	8.6922
1029	Adenine phosphoribosyltransferase OS=Homo sapiens GN=APRT PE=1 SV=2	Homo sapiens GN	APRT	APT_HUMAN	20 kDa	6.1803
1030	Neuroblast differentiation-associated protein AHNAK OS=Homo sapiens GN=AHNAK PE=1 SV=2	Homo sapiens GN	AHNAK	AHNK_HUMAN	629 kDa	5.4569
1031	L-lactate dehydrogenase A chain OS=Homo sapiens GN=LDHA PE=1 SV=2	Homo sapiens GN	LDHA	LDHA_HUMAN	37 kDa	41.225
1032	Filamin-B OS=Homo sapiens GN=FLNB PE=1 SV=2	Homo sapiens GN	FLNB	FLNB_HUMAN	278 kDa	176.52
1033	Renin receptor OS=Homo sapiens GN=ATP6AP2 PE=1 SV=2	Homo sapiens GN	ATP6AP2	RENR_HUMAN	39 kDa	2.4687
1034	Major prion protein OS=Homo sapiens GN=PRNP PE=1 SV=1	Homo sapiens GN	PRNP	PRIO_HUMAN	28 kDa	2.4687
1035	Chloride intracellular channel protein 1 OS=Homo sapiens GN=CLIC1 PE=1 SV=4	Homo sapiens GN	CLIC1	CLIC1_HUMAN	27 kDa	8.7056
1036	Myosin regulatory light chain 12A OS=Homo sapiens GN=MYL12A PE=1 SV=2	Homo sapiens GN	MYL12A	ML12A_HUMAN (+1)	20 kDa	6.1803
1037	Calcineurin B homologous protein 1 OS=Homo sapiens GN=CHP1 PE=1 SV=3	Homo sapiens GN	CHP1	CHP1_HUMAN	22 kDa	3.7816
1038	Superoxide dismutase [Cu-Zn] OS=Homo sapiens GN=SOD1 PE=1 SV=2	Homo sapiens GN	SOD1	SODC_HUMAN	16 kDa	4.0691
1039	Disintegrin and metalloproteinase domain-containing protein 10 OS=Homo sapiens GN=ADAM10 PE=1 SV=1	Homo sapiens GN	ADAM10	ADA10_HUMAN	84 kDa	2.0462
1040	Reverse sequence, was Titin OS=Homo sapiens GN=TTN PE=1 SV=4	Homo sapiens GN	TTN	###REV###sp|Q8WZ42|TITIN_HUMAN	3816 kDa	1.5006
1041	Serine hydroxymethyltransferase, mitochondrial OS=Homo sapiens GN=SHMT2 PE=1 SV=3	Homo sapiens GN	SHMT2	GLYM_HUMAN	56 kDa	3.6635
1042	Brain acid soluble protein 1 OS=Homo sapiens GN=BASP1 PE=1 SV=2	Homo sapiens GN	BASP1	BASP1_HUMAN	23 kDa	5.5201
1043	UMP-CMP kinase OS=Homo sapiens GN=CMPK1 PE=1 SV=3	Homo sapiens GN	CMPK1	KCY_HUMAN	22 kDa	3.7203
1044	Peroxiredoxin-6 OS=Homo sapiens GN=PRDX6 PE=1 SV=3	Homo sapiens GN	PRDX6	PRDX6_HUMAN	25 kDa	9.9572
1045	Protein S100-A11 OS=Homo sapiens GN=S100A11 PE=1 SV=2	Homo sapiens GN	S100A11	S10AB_HUMAN	12 kDa	14.472
1046	Prolyl endopeptidase OS=Homo sapiens GN=PREP PE=1 SV=2	Homo sapiens GN	PREP	PPCE_HUMAN	81 kDa	2.0462
1047	Isopentenyl-diphosphate Delta-isomerase 1 OS=Homo sapiens GN=IDI1 PE=1 SV=2	Homo sapiens GN	IDI1	IDI1_HUMAN	26 kDa	1.2037
1048	Annexin A11 OS=Homo sapiens GN=ANXA11 PE=1 SV=1	Homo sapiens GN	ANXA11	ANX11_HUMAN	54 kDa	11.645
1049	Lysosome-associated membrane glycoprotein 2 OS=Homo sapiens GN=LAMP2 PE=1 SV=2	Homo sapiens GN	LAMP2	LAMP2_HUMAN	45 kDa	2.1017
1050	Glutathione S-transferase P OS=Homo sapiens GN=GSTP1 PE=1 SV=2	Homo sapiens GN	GSTP1	GSTP1_HUMAN	23 kDa	17.275
1051	Fatty acid synthase OS=Homo sapiens GN=FASN PE=1 SV=3	Homo sapiens GN	FASN	FAS_HUMAN	273 kDa	42.279
1052	Vesicle-associated membrane protein-associated protein A OS=Homo sapiens GN=VAPA PE=1 SV=3	Homo sapiens GN	VAPA	VAPA_HUMAN	28 kDa	2.1161
1053	Trifunctional enzyme subunit alpha, mitochondrial OS=Homo sapiens GN=HADHA PE=1 SV=2	Homo sapiens GN	HADHA	ECHA_HUMAN	83 kDa	3.1051
1054	Laminin subunit gamma-1 OS=Homo sapiens GN=LAMC1 PE=1 SV=3	Homo sapiens GN	LAMC1	LAMC1_HUMAN	178 kDa	65.896
1055	Adenylate kinase 2, mitochondrial OS=Homo sapiens GN=AK2 PE=1 SV=2	Homo sapiens GN	AK2	KAD2_HUMAN	26 kDa	3.7203
1056	60S ribosomal protein L8 OS=Homo sapiens GN=RPL8 PE=1 SV=2	Homo sapiens GN	RPL8	RL8_HUMAN	28 kDa	2.4687
1057	Purine nucleoside phosphorylase OS=Homo sapiens GN=PNP PE=1 SV=2	Homo sapiens GN	PNP	PNPH_HUMAN	32 kDa	3.7203
1058	Plastin-3 OS=Homo sapiens GN=PLS3 PE=1 SV=4	Homo sapiens GN	PLS3	PLST_HUMAN	71 kDa	10.342
1059	60S ribosomal protein L14 OS=Homo sapiens GN=RPL14 PE=1 SV=4	Homo sapiens GN	RPL14	RL14_HUMAN	23 kDa	1.953
1060	Heterogeneous nuclear ribonucleoproteins C1/C2 OS=Homo sapiens GN=HNRNPC PE=1 SV=4	Homo sapiens GN	HNRNPC	HNRPC_HUMAN	34 kDa	3.7203
1061	Integrin beta-1 OS=Homo sapiens GN=ITGB1 PE=1 SV=2	Homo sapiens GN	ITGB1	ITB1_HUMAN	88 kDa	27.316
1062	Phosphate carrier protein, mitochondrial OS=Homo sapiens GN=SLC25A3 PE=1 SV=2	Homo sapiens GN	SLC25A3	MPCP_HUMAN	40 kDa	3.7203
1063	Acyl-protein thioesterase 1 OS=Homo sapiens GN=LYPLA1 PE=1 SV=1	Homo sapiens GN	LYPLA1	LYPA1_HUMAN	25 kDa	1.0982
1064	14-3-3 protein sigma OS=Homo sapiens GN=SFN PE=1 SV=1	Homo sapiens GN	SFN	1433S_HUMAN	28 kDa	26.743
1065	Keratin, type II cuticular Hb6 OS=Homo sapiens GN=KRT86 PE=1 SV=1	Homo sapiens GN	KRT86	KRT86_HUMAN	53 kDa	2.141
1066	Isocitrate dehydrogenase [NADP] cytoplasmic OS=Homo sapiens GN=IDH1 PE=1 SV=2	Homo sapiens GN	IDH1	IDHC_HUMAN	47 kDa	8.2396
1067	Collagen alpha-1(XII) chain OS=Homo sapiens GN=COL12A1 PE=1 SV=2	Homo sapiens GN	COL12A1	COCA1_HUMAN	333 kDa	57.084
1068	Erlin-2 OS=Homo sapiens GN=ERLIN2 PE=1 SV=1	Homo sapiens GN	ERLIN2	ERLN2_HUMAN	38 kDa	0.91246
1069	Voltage-dependent anion-selective channel protein 1 OS=Homo sapiens GN=VDAC1 PE=1 SV=2	Homo sapiens GN	VDAC1	VDAC1_HUMAN	31 kDa	13.602
1070	Serine--tRNA ligase, cytoplasmic OS=Homo sapiens GN=SARS PE=1 SV=3	Homo sapiens GN	SARS	SYSC_HUMAN	59 kDa	2.7917
1071	Glyoxylate reductase/hydroxypyruvate reductase OS=Homo sapiens GN=GRHPR PE=1 SV=1	Homo sapiens GN	GRHPR	GRHPR_HUMAN	36 kDa	1.3501
1072	Ezrin OS=Homo sapiens GN=EZR PE=1 SV=4	Homo sapiens GN	EZR	EZRI_HUMAN	69 kDa	36.659
1073	Sideroflexin-1 OS=Homo sapiens GN=SFXN1 PE=1 SV=4	Homo sapiens GN	SFXN1	SFXN1_HUMAN	36 kDa	2.4553
1074	Adenylyl cyclase-associated protein 1 OS=Homo sapiens GN=CAP1 PE=1 SV=5	Homo sapiens GN	CAP1	CAP1_HUMAN	52 kDa	3.6635
1075	Complement C3 OS=Homo sapiens GN=C3 PE=1 SV=2	Homo sapiens GN	C3	CO3_HUMAN	187 kDa	35.808
1076	Voltage-dependent anion-selective channel protein 2 OS=Homo sapiens GN=VDAC2 PE=1 SV=2	Homo sapiens GN	VDAC2	VDAC2_HUMAN	32 kDa	8.7427
1077	3-hydroxyacyl-CoA dehydrogenase type-2 OS=Homo sapiens GN=HSD17B10 PE=1 SV=3	Homo sapiens GN	HSD17B10	HCD2_HUMAN	27 kDa	2.53
1078	Proteasome subunit beta type-7 OS=Homo sapiens GN=PSMB7 PE=1 SV=1	Homo sapiens GN	PSMB7	PSB7_HUMAN	30 kDa	1.2037
1079	Peroxiredoxin-5, mitochondrial OS=Homo sapiens GN=PRDX5 PE=1 SV=4	Homo sapiens GN	PRDX5	PRDX5_HUMAN	22 kDa	6.1803
1080	40S ribosomal protein S4, X isoform OS=Homo sapiens GN=RPS4X PE=1 SV=2	Homo sapiens GN	RPS4X	RS4X_HUMAN	30 kDa	6.1756
1081	Protein S100-A10 OS=Homo sapiens GN=S100A10 PE=1 SV=2	Homo sapiens GN	S100A10	S10AA_HUMAN	11 kDa	10.245
1082	Ras-related protein Rap-2b OS=Homo sapiens GN=RAP2B PE=1 SV=1	Homo sapiens GN	RAP2B	RAP2B_HUMAN	21 kDa	2.1112
1083	Laminin subunit beta-1 OS=Homo sapiens GN=LAMB1 PE=1 SV=2	Homo sapiens GN	LAMB1	LAMB1_HUMAN	198 kDa	38.28
1084	Moesin OS=Homo sapiens GN=MSN PE=1 SV=3	Homo sapiens GN	MSN	MOES_HUMAN	68 kDa	22.856
1085	Laminin subunit beta-2 OS=Homo sapiens GN=LAMB2 PE=1 SV=2	Homo sapiens GN	LAMB2	LAMB2_HUMAN	196 kDa	23.319
1086	40S ribosomal protein S13 OS=Homo sapiens GN=RPS13 PE=1 SV=2	Homo sapiens GN	RPS13	RS13_HUMAN	17 kDa	2.1161
1087	Serine protease HTRA1 OS=Homo sapiens GN=HTRA1 PE=1 SV=1	Homo sapiens GN	HTRA1	HTRA1_HUMAN	51 kDa	9.403
1088	Niban-like protein 1 OS=Homo sapiens GN=FAM129B PE=1 SV=3	Homo sapiens GN	FAM129B	NIBL1_HUMAN	84 kDa	4.2426
1089	Superoxide dismutase [Mn], mitochondrial OS=Homo sapiens GN=SOD2 PE=1 SV=2	Homo sapiens GN	SOD2	SODM_HUMAN	25 kDa	1.953
1090	Major vault protein OS=Homo sapiens GN=MVP PE=1 SV=4	Homo sapiens GN	MVP	MVP_HUMAN	99 kDa	36.965
1091	Unconventional myosin-Ic OS=Homo sapiens GN=MYO1C PE=1 SV=4	Homo sapiens GN	MYO1C	MYO1C_HUMAN	122 kDa	4.1478
1092	Leukocyte elastase inhibitor OS=Homo sapiens GN=SERPINB1 PE=1 SV=1	Homo sapiens GN	SERPINB1	ILEU_HUMAN	43 kDa	1.8476
1093	Deoxyribose-phosphate aldolase OS=Homo sapiens GN=DERA PE=1 SV=2	Homo sapiens GN	DERA	DEOC_HUMAN	35 kDa	1.265
1094	Thrombospondin-1 OS=Homo sapiens GN=THBS1 PE=1 SV=2	Homo sapiens GN	THBS1	TSP1_HUMAN	129 kDa	20.159
1095	Creatine kinase U-type, mitochondrial OS=Homo sapiens GN=CKMT1A PE=1 SV=1	Homo sapiens GN	CKMT1A	KCRU_HUMAN	47 kDa	7.3078
1096	Keratin, type I cytoskeletal 15 OS=Homo sapiens GN=KRT15 PE=1 SV=3	Homo sapiens GN	KRT15	K1C15_HUMAN	49 kDa	11.025
1097	Integrin alpha-V OS=Homo sapiens GN=ITGAV PE=1 SV=2	Homo sapiens GN	ITGAV	ITAV_HUMAN	116 kDa	2.0462
1098	Adenosine kinase OS=Homo sapiens GN=ADK PE=1 SV=2	Homo sapiens GN	ADK	ADK_HUMAN	41 kDa	0.90348
1099	BRO1 domain-containing protein BROX OS=Homo sapiens GN=BROX PE=1 SV=1	Homo sapiens GN	BROX	BROX_HUMAN	46 kDa	0.90348
1100	Syntenin-1 OS=Homo sapiens GN=SDCBP PE=1 SV=1	Homo sapiens GN	SDCBP	SDCB1_HUMAN	32 kDa	4.924
1101	Galectin-3-binding protein OS=Homo sapiens GN=LGALS3BP PE=1 SV=1	Homo sapiens GN	LGALS3BP	LG3BP_HUMAN	65 kDa	29.553
1102	Serpin B5 OS=Homo sapiens GN=SERPINB5 PE=1 SV=2	Homo sapiens GN	SERPINB5	SPB5_HUMAN	42 kDa	8.3532
1103	Fibronectin OS=Homo sapiens GN=FN1 PE=1 SV=4	Homo sapiens GN	FN1	FINC_HUMAN	263 kDa	107.33
1104	ATP synthase F(0) complex subunit B1, mitochondrial OS=Homo sapiens GN=ATP5F1 PE=1 SV=2	Homo sapiens GN	ATP5F1	AT5F1_HUMAN	29 kDa	1.265
1105	Annexin A3 OS=Homo sapiens GN=ANXA3 PE=1 SV=3	Homo sapiens GN	ANXA3	ANXA3_HUMAN	36 kDa	6.4804
1106	Myosin-9 OS=Homo sapiens GN=MYH9 PE=1 SV=4	Homo sapiens GN	MYH9	MYH9_HUMAN	227 kDa	23.467
1107	Integrin alpha-6 OS=Homo sapiens GN=ITGA6 PE=1 SV=5	Homo sapiens GN	ITGA6	ITA6_HUMAN	127 kDa	3.1444
1108	Annexin A1 OS=Homo sapiens GN=ANXA1 PE=1 SV=2	Homo sapiens GN	ANXA1	ANXA1_HUMAN	39 kDa	17.148
1109	5'-nucleotidase OS=Homo sapiens GN=NT5E PE=1 SV=1	Homo sapiens GN	NT5E	5NTD_HUMAN	63 kDa	3.4608
1110	Laminin subunit alpha-5 OS=Homo sapiens GN=LAMA5 PE=1 SV=8	Homo sapiens GN	LAMA5	LAMA5_HUMAN	400 kDa	16.649
1111	Unconventional myosin-Ib OS=Homo sapiens GN=MYO1B PE=1 SV=3	Homo sapiens GN	MYO1B	MYO1B_HUMAN	132 kDa	1.0034
1112	Prohibitin OS=Homo sapiens GN=PHB PE=1 SV=1	Homo sapiens GN	PHB	PHB_HUMAN	30 kDa	1.2516
1113	40S ribosomal protein S2 OS=Homo sapiens GN=RPS2 PE=1 SV=2	Homo sapiens GN	RPS2	RS2_HUMAN	31 kDa	1.2037
1114	Tsukushin OS=Homo sapiens GN=TSKU PE=2 SV=3	Homo sapiens GN	TSKU	TSK_HUMAN	38 kDa	1.3501
1115	Protein S100-A14 OS=Homo sapiens GN=S100A14 PE=1 SV=1	Homo sapiens GN	S100A14	S10AE_HUMAN	12 kDa	2.1112
1116	Lactadherin OS=Homo sapiens GN=MFGE8 PE=1 SV=2	Homo sapiens GN	MFGE8	MFGM_HUMAN	43 kDa	8.1005
1117	Transforming growth factor-beta-induced protein ig-h3 OS=Homo sapiens GN=TGFBI PE=1 SV=1	Homo sapiens GN	TGFBI	BGH3_HUMAN	75 kDa	5.653
1118	Agrin OS=Homo sapiens GN=AGRN PE=1 SV=5	Homo sapiens GN	AGRN	AGRIN_HUMAN	217 kDa	4.4535
1119	Laminin subunit beta-3 OS=Homo sapiens GN=LAMB3 PE=1 SV=1	Homo sapiens GN	LAMB3	LAMB3_HUMAN	130 kDa	31.16
1120	Keratin, type I cytoskeletal 18 OS=Homo sapiens GN=KRT18 PE=1 SV=2	Homo sapiens GN	KRT18	K1C18_HUMAN	48 kDa	0.94412
1121	Citrate synthase, mitochondrial OS=Homo sapiens GN=CS PE=1 SV=2	Homo sapiens GN	CS	CISY_HUMAN	52 kDa	0.91246
1122	HLA class I histocompatibility antigen, A-74 alpha chain OS=Homo sapiens GN=HLA-A PE=1 SV=1	Homo sapiens GN	HLA-A	1A74_HUMAN	41 kDa	1.3501
1123	HLA class I histocompatibility antigen, B-55 alpha chain OS=Homo sapiens GN=HLA-B PE=1 SV=1	Homo sapiens GN	HLA-B	1B55_HUMAN	40 kDa	1.3501
1124	Laminin subunit alpha-3 OS=Homo sapiens GN=LAMA3 PE=1 SV=2	Homo sapiens GN	LAMA3	LAMA3_HUMAN	367 kDa	19.067
1125	Collagen alpha-1(XVII) chain OS=Homo sapiens GN=COL17A1 PE=1 SV=3	Homo sapiens GN	COL17A1	COHA1_HUMAN	150 kDa	1.2037
1126	Laminin subunit gamma-2 OS=Homo sapiens GN=LAMC2 PE=1 SV=2	Homo sapiens GN	LAMC2	LAMC2_HUMAN	131 kDa	12.025
1127	Peroxidasin homolog OS=Homo sapiens GN=PXDN PE=1 SV=2	Homo sapiens GN	PXDN	PXDN_HUMAN	165 kDa	2.5166
1128	Basement membrane-specific heparan sulfate proteoglycan core protein OS=Homo sapiens GN=HSPG2 PE=1 SV=4	Homo sapiens GN	HSPG2	PGBM_HUMAN	469 kDa	20.051
